# Supplementary material for: Methylation Markers of Early-Stage Non-Small Cell Lung Cancer
Source: PLoS One. 2012 Jun 29;7(6):e39813. doi: 10.1371/journal.pone.0039813 (PMC3387223; doi:10.1371/journal.pone.0039813)
Supplement: Table S2 — Differentially methylated CpGs and genes in squamous cell carcinoma (SCC) compared to adenocarcinoma (AC) samples. Mean Beta represents the methylated signals divided by the sum of methylated and unmethylated signals for each analyzed CpG. Beta-diff. was calculated by subtracting the Mean Beta value of AC from the Mean Beta value of SCC. (XLS) [file pone.0039813.s008.xls]

## Sheet: Sheet1
Supplementary Table 4. Differentially methylated CpG-s and genes in stage I SCC samples compared to stage I AC samples.
Mean Beta represents the methylated divided by the sum of methylated and unmethylated signals for each analyzed CpG. Delta Beta was calculated by subtracting the Mean Beta value of cancer-free lung from Mean Beta value of stage I NSCLC samples
NA=information not available
Symbol	AddressA_ID	Chr	MapInfo	SourceSeq	Gene_ID	Accession	TSS_Coordinate	Distance_to_TSS+-	Delta Beta	adj.P.Val	Pearson R	R square	Mean meth. SCC	Mean meth. AC	Mean exp. SCC	Mean exp. AC
ICAM4	990373	19	10258780	GGGCACTGAGGTCCCGGAGGGCGCGAGAGGGCTACCCTTGGGGCTTTGCG	GeneID:3386	NM_001544.2	10258680	100	0.297074	4.07055e-06	-0.414647	0.171932	0.456893	0.159819	542.35	873.996
VCY	2640301	Y	14677478	CTGGGTAGTGGAGTGTTGACCAATCACAGCTCAGGGGCGTGATCGTCTCG	GeneID:9084	NM_004679.2	14677492	-14	0.286833	0.0040237	0.0269	0.000723611	0.828477	0.541644	412.638	345.889
STAR	7160068	8	38127700	CGCCATCACTCACTGTGCAAAGGAAGGGGTCAAGGATAGAGCGATTGCCT	GeneID:6770	NM_001007243.1	38127757	57	0.283024	0.000116763	0.374628	0.140346	0.394453	0.11143	595.868	324.383
ZNF671	1440553	19	62930740	CGGCCCACACAAGCGTTACAGAACCCCGGCCAGGGACAGCCTGACAGAAA	GeneID:79891	NM_024833.1	62930795	55	0.280514	0.00193058	NA	NA	0.356608	0.0760936	NA	NA
MUC1	460035	1	153428408	GGGCGGTGGAGCCCGGGGCTGGCTTGTTGTCCGGGGCTGAGGTGACATCG	GeneID:4582	NM_002456.4	153429324	916	0.28009	1.80707e-05	-0.622669	0.387717	0.712589	0.432499	3424.23	14770.2
BST2	150170	19	17377329	CGCTGTAAGCTTCTGCTGGGGATAGGAATTCTGGTGCTCCTGATCATCGT	GeneID:684	NM_004335.2	17377384	55	0.261384	6.22791e-05	-0.60077	0.360925	0.456508	0.195124	1588.55	2884.12
ABHD9	2760168	19	15204174	ACCTGGCACTCAGGTGAGTGGTGCGCTCTGGCTGTTTTCTGTCGGAGCCG	GeneID:79852	NM_024794.1	15204231	57	0.25169	1.15526e-05	NA	NA	0.424707	0.173017	NA	NA
SLC38A4	7160064	12	45505893	TTTTTCAGTGCTTTGCAGTATGTCTTTTTCTCTTTCCCCTTCCACGTTCG	GeneID:55089	NM_018018.2	45506006	113	0.248655	4.27838e-05	-0.0632802	0.00400439	0.439973	0.191318	353.16	327.609
DLX5	1710068	7	96488107	GCTGGCTGCACTTGTGTACCAGGATGCAGAGTTCTCCAGGTAGCTGGACG	GeneID:1749	NT_007933.14	NA	NA	0.243841	0.000138254	0.143131	0.0204865	0.412439	0.168598	364.828	293.599
SLC38A4	5490228	12	45506108	CGGCCTGCAGGAGTACCAACATTGCAGACAGAACAGCGACCTATCCCGCC	GeneID:55089	NM_018018.2	45506006	-102	0.242094	3.33519e-05	-0.0490487	0.00240577	0.443491	0.201397	353.16	327.609
G0S2	1070136	1	207915487	TCATAGAAAGGCGGACTACCTTAGTGGCACGGCGCGAGCAGGAGGCAGCG	GeneID:50486	NM_015714.2	207915388	99	0.232113	0.000273274	-0.227053	0.0515529	0.451211	0.219097	4388.9	6519.99
TGIF	1580528	18	3402088	CTCCAGGACAACAGTGATTTGCCTCAGCGGGGCAAAGGCCAGGCCTGACG	GeneID:7050	NM_003244.2	3402072	16	0.231638	8.4568e-06	-0.26101	0.0681264	0.558001	0.326363	332.653	346.02
SLC15A2	3190682	3	123095646	GAACACAACACCTCGAGCACAGATTGAAAAACTGATTCCATGGTCAGGCG	GeneID:6565	NM_021082.2	123095977	-331	0.228661	2.07516e-05	0.0617951	0.00381864	0.791161	0.562499	660.057	627.173
SPRR1B	5570575	1	151270946	TGTTTTCCTTGTTCCTACTCATTCAAGCACTAACCAAACTCCACAGATCG	GeneID:6699	NM_003125.1	151270303	643	0.218981	6.35802e-05	0.201173	0.0404706	0.577294	0.358313	3720.71	473.757
ME3	2120593	11	86061233	AGTCTCAGGCGGGCATTCTGAGCTGCTTCTTGTCACTGGGGAAAACCACG	GeneID:10873	NM_006680.2	86061075	-158	0.21702	0.00175093	-0.434617	0.188892	0.305418	0.0883982	714.598	1343.61
NME5	4670161	5	137502599	CGATGTCACCAAGGCAGGAAGGACTATGGGCTCACATAACCAGAGGCCAA	GeneID:8382	NM_003551.2	137503031	432	0.214523	0.000166976	-0.442141	0.195489	0.45763	0.243107	548.536	781.67
ALDH7A1	5490736	5	125958769	GCTCCAAGGTCCAGAGAGCTTGCTGGTCTTTGCAGCGTGCACACACAGCG	GeneID:501	NM_001182.2	125958839	70	0.209701	0.000248041	-0.562566	0.31648	0.305006	0.0953053	1931.48	2324.15
OFCC1	5550307	6	10168924	TCACCCAGAATCCCATTTGGTCTGTGTCCTCTTCCCTACTCTGTTTATCG	GeneID:266553	NM_153003.1	10168908	-16	0.20953	0.000534605	0.210752	0.0444163	0.440344	0.230814	277.231	272.473
ZNF577	6040482	19	57083062	CGGAATACGGCACCAGCCGTCCCTTTATGATGCAATATGTCTGCGCCCAG	GeneID:84765	NM_032679.1	57083009	-53	0.208836	0.019432	NA	NA	0.558996	0.35016	NA	NA
TCF2	4640377	17	33179352	AGAAGACCTGGGCCGGGAGCGGGGCTTTGCCAGGGTCCATTGTACTCACG	GeneID:6928	NM_000458.1	33179182	-170	0.208057	0.00144474	-0.351502	0.123553	0.24293	0.0348731	294.614	316.211
ZNF671	5860646	19	62930886	CCTTGAAGGATAGCTCAGTGGGAACCACACTCTACCCACAAACCTATACG	GeneID:79891	NM_024833.1	62930795	-91	0.207428	0.00216562	NA	NA	0.272939	0.0655112	NA	NA
C1orf24	6100494	1	183210911	GGTCCTGCAATATACTCCCAGCCCTGAAACTTCCTAAGACTTGATGAACG	GeneID:116496	NM_022083.1	183210305	-606	0.207209	0.000573048	-0.133413	0.017799	0.610486	0.403277	652.269	691.552
WT1	4850719	11	32407062	CGAGTTTTATACTTAATTTGCCAGGGGTTCGCTGCAGAAGCGGCAGAGAC	GeneID:7490	NT_009237.17	NA	NA	0.206376	0.0080123	0.248806	0.0619042	0.408895	0.202519	445.778	391.765
TCF2	1030241	17	33179448	ACTTCACCTAACCTTTGGACTTGTTAAGCCAGTGCCTTGCAGCCTAGGCG	GeneID:6928	NM_000458.1	33179182	-266	0.205867	0.0010426	-0.423449	0.179309	0.279524	0.073657	294.614	316.211
DOK1	3800129	2	74635604	CGCTTCCCGGGAGTGTGCAAAGCAACTTCACGGGAAAGTCACAGGCTCTC	GeneID:1796	NM_001381.2	74635368	236	0.203155	0.010177	-0.173202	0.029999	0.255148	0.0519926	1630.1	2030.83
KLF11	1470564	2	10100464	TTTGCAGACAGCGGGAGTCAGAGCTTATTGGCCTGAGTGTCCCGCTGACG	GeneID:8462	NM_003597.4	10101133	-669	0.202385	0.00847548	NA	NA	0.323622	0.121237	NA	NA
PSCDBP	5090754	2	158008721	ACAAAGGCTCCTGCAACACAGCAGCAATGGCAATTTGGCGGACTTCTGCG	GeneID:9595	NM_004288.3	158008850	129	0.201902	0.00110361	-0.1078	0.0116208	0.44896	0.247058	3177.15	3022.21
SPRR3	4780528	1	151240581	CGAGCCAGGCCTCTTGGCCTGGGCCCTAATCTTTAGCCAGATTAGTCCTA	GeneID:6707	NM_005416.1	151240849	-268	0.201473	9.10788e-05	0.0348255	0.00121282	0.546205	0.344733	6191.91	303.511
MT1E	7330767	16	55216837	GCAGCAGGTGGGCTGCACACGGACTCTGGGACAAGTCGAGCTGAAAACCG	GeneID:4493	NM_175617.2	55217219	-382	0.199837	0.00499298	-0.197415	0.0389726	0.265812	0.0659744	384.96	411.211
RAB4A	2100470	1	227473143	AGGGAAGTTTTTTCCTGGCTGACAGCCGCAGATGATGACCGAAGACAACG	GeneID:5867	NM_004578.2	227473502	-359	0.199191	2.54796e-06	NA	NA	0.704608	0.505417	NA	NA
SPRR2D	2100040	1	151280454	CTCATGAGTCACAGAGAACCTGCCTTAGATCTCAGTTTCAGTGACTTTCG	GeneID:6703	NM_006945.3	151281028	574	0.198607	0.00027129	NA	NA	0.571296	0.372689	NA	NA
SELENBP1	380253	1	149611430	ACCTCTCTACTATGTGAGGGCCAGGGACCTAGTGGTGTTTTCTAAGAGCG	GeneID:8991	NM_003944.2	149611788	358	0.19824	0.00250745	-0.377265	0.142329	0.514662	0.316422	1501.42	3941.11
FLJ20245	2710736	9	139292452	CGCTCCAGAACACTTGGCGGGGGTCTGGCTGGAACTTATGATTTTGAGAA	GeneID:54863	NM_017723.1	139292099	353	0.197058	0.0227661	-0.364361	0.132759	0.350928	0.153869	539.609	654.716
CXCL5	6940259	4	75083177	GGACACGGGCCGCGCGGCTGGACAGGAGGCTCATAGTGGTCAAGAGAGCG	GeneID:6374	NM_002994.3	75083280	103	0.196407	0.00775295	0.0292909	0.000857956	0.445105	0.248697	2162.69	2154.89
SLC34A2	6180170	4	25266527	CGCAACACCTTCGCCATATATACCCGGGGCGCTGCGCTCCACCTGGCCGC	GeneID:10568	NM_006424.1	25266571	-44	0.196261	0.00474741	-0.370346	0.137156	0.381419	0.185158	379.971	693.7
USH2A	540192	1	214663262	CGCTGCTGTAACCCCTGGTTACTCAGCAAATAGGCTGTAGCAGCAGGAAT	GeneID:7399	NM_206933.1	214663361	99	0.194268	0.000388208	0.212727	0.0452527	0.439423	0.245155	321.063	317.848
PLA2G12B	6450608	10	74384941	TACTCTGACACTATCGTGACCCTTGGTAAAGTGACTATTAATTCCTACCG	GeneID:84647	NM_032562.2	74384516	-425	0.193411	0.00144474	NA	NA	0.735099	0.541688	NA	NA
ZNF154	840600	19	62912474	ACCTCGGGATCTATGAAAACTACATTACCTAGAATGCTCTGCGTTGAACG	GeneID:7710	NM_003444.1	62912374	-100	0.191485	0.0310125	-0.372255	0.138574	0.462649	0.271164	367.97	387.862
LPP	6650605	3	189413398	CGTGTCCCATCACCATGCAAGTGAGCCAGCCCACAGGCTGTAAGCCCCAG	GeneID:4026	NM_005578.2	189413415	-17	0.191394	4.67355e-06	NA	NA	0.660462	0.469068	NA	NA
TMED6	1500280	16	67943328	CACATAGATATTCATCATAGAACTGCCATGATACTCCCATGTTTGGCTCG	GeneID:146456	NM_144676.1	67943190	-138	0.19083	0.000116763	NA	NA	0.861983	0.671153	NA	NA
SLC39A4	7400181	8	145613099	CGGCTTTGCTGGGGTTGTCCAGGGCCAGACTGGGGCTGGGCTAGGACCCG	GeneID:55630	NM_130849.1	145613081	-18	0.190582	0.000743524	-0.676936	0.458242	0.672015	0.481433	295.104	325.354
BRDT	430632	1	92187310	CGACGTTTTCACTAATCAGTTAGCCTAGTAGAGGTTCTTGAGTTTTGGCT	GeneID:676	NM_001726.2	92187720	-410	0.189813	0.00149258	-0.333318	0.111101	0.542872	0.353058	416.4	731.439
GIMAP5	2070324	7	150065010	CGTGCCAGACAGCTTACCAGGGTCAGTCACGAGCCCAGAGTCAAACCCTG	GeneID:55340	NM_018384.3	150065384	-374	0.18796	0.000357814	NA	NA	0.587526	0.399566	NA	NA
LMO3	1690367	12	16652673	CGGTGACATCATTCGCGGTAATTAGTACTCTATTTGGACTGTGGCAGTAA	GeneID:55885	NM_018640.3	16652291	-382	0.187531	0.000737108	NA	NA	0.542321	0.35479	NA	NA
TNFRSF10C	3780689	8	23016330	CCCTTTTCTGAGTGCTTGGAAGTGACTGCTGCAAGTGACAAGTGACCACG	GeneID:8794	NM_003841.2	23016379	-49	0.187051	0.000744896	-0.328661	0.108018	0.326611	0.13956	322.032	320.806
ME3	7610154	11	86060830	TGCTTCCAGGGCTTGGTTTCGCTTTGCCTGGCTCTTGGCTAGGCCTGGCG	GeneID:10873	NM_006680.2	86061075	245	0.18666	0.0076617	-0.364902	0.133153	0.286338	0.0996783	714.598	1343.61
HOXA11	990162	7	27191747	CAGGGTCCTCGTTCTCGAGTGTGCAGAGGGCGGTGAGAGCTCAACTCTCG	GeneID:3207	NM_005523.4	27191355	-392	0.18653	0.0201794	0.0378823	0.00143507	0.381781	0.195252	412.901	350.077
SETBP1	3420273	18	40535761	GACAGGGCTTCCTACCTTCTTTTTGGAGTGGCTTCTTTCTTCCTCCTTCG	GeneID:26040	NM_015559.1	40535467	294	0.186393	1.15026e-06	0.404888	0.163934	0.872418	0.686025	832.872	641.567
CHRNB1	4060414	17	7289214	CGCCCCCAGCGCCCCCAGCAGCATCAGCAGAGCCCCTGGGGTCATAGCCT	GeneID:1140	NM_000747.2	7289130	84	0.186015	0.00298474	-0.0579804	0.00336173	0.256618	0.0706024	468.83	483.952
CFB	3390390	6	32022284	TGGTCTTGAGTCTTCAGGGTGCTCCAGGACCCCGTAGATCTGCAGGTACG	GeneID:629	NM_001710.4	32021752	532	0.185441	0.00011446	NA	NA	0.757963	0.572522	NA	NA
C1QTNF5	1980019	11	118716856	GCCAAGAGCTCCCGGACCGGGAAATAGCTGGGAAATAACTCGTGGTGTCG	GeneID:114902	NM_015645.2	118716791	-65	0.185073	0.000323746	-0.18598	0.0345884	0.386191	0.201118	1720.2	2055.08
SERPINB12	1190647	18	59373667	CGTGAATACAGGGAGTTCCACCACAAAGTGGGTAGGATTATGTCCCCTAA	GeneID:89777	NM_080474.1	59374373	-706	0.184671	0.00122815	-0.0398497	0.001588	0.65925	0.474579	340.62	328.243
FLJ37549	3460408	19	42874895	GTTTTCCGAGTGCGCGGACTCATCGGGTCACAGTTTATGCTTTTATGACG	GeneID:163115	NM_152605.2	42874992	97	0.184579	0.0421257	-0.245307	0.0601754	0.381598	0.197019	319.109	349.187
TMED6	4490019	16	67943107	TGTCCCCTTTGCTCTTTGGGGCTGGGCTGGTCGTTCTGAATCTAGTGACG	GeneID:146456	NM_144676.1	67943190	83	0.184408	0.000426094	NA	NA	0.765368	0.58096	NA	NA
HLA-DMA	1050364	6	33028198	CATAACTGCATAAAATAATCCCTCTTCTTTGAAGCTCTTGGCAGGAATCG	GeneID:3108	NM_006120.2	33028831	633	0.183777	0.00137368	NA	NA	0.388637	0.20486	NA	NA
RGL3	870010	19	11390856	CGCCCGCCCGTCGGACGGTATCTGCTCCCAATCTGAACTTGCCCTGGAGT	GeneID:57139	XM_934610.1	11391000	144	0.181293	0.0154034	-0.445533	0.1985	0.233215	0.0519219	673.737	1267.14
HIST1H3C	4890619	6	26153642	CTTTTGTGTGTGCTCTCATTGCAAATGGCTCGTACGAAGCAAACAGCTCG	GeneID:8352	NM_003531.2	26153618	24	0.181243	0.0437689	-0.189404	0.0358737	0.304422	0.123179	405.242	355.553
ARHGEF4	7560358	2	131390671	CGCAAAGAGACTCAAAACAACGGAGAAAAAACTCAGGGCAAGGTTGGCCT	GeneID:50649	NM_015320.2	131390694	-23	0.180337	0.00127944	0.0447263	0.00200044	0.638017	0.45768	336.042	327.464
TGIF2	3060360	20	34635024	GGGTCGTTACCGAGTGGGAACTTCTGCAAATCCTGACTTTTGTCACTTCG	GeneID:60436	NM_021809.4	34635437	-413	0.180235	0.00448117	-0.040866	0.00167003	0.415064	0.234829	1341.84	1187.32
PIGR	2230564	1	205186407	CGCTGCTGCCAAAACTGAAACTCTGCTCAGTGTTTGACCCACACCTGGGC	GeneID:5284	NM_002644.2	205186430	23	0.179904	0.00102066	-0.373385	0.139416	0.528757	0.348853	4490.49	16244.2
HK2	110484	2	74913110	GATGTGCTCAGCAAAACTTCTTGAGAACTATGTACCCTTCTAAATGCACG	GeneID:3099	NM_000189.4	74913290	-180	0.17988	0.000891169	0.0163085	0.000265968	0.596075	0.416195	1260.67	666.771
WT1	6020192	11	32411768	CGGAGCCCCTGTAGTTTGCCCTCTTCATTTATTTTCAGTGGATTTCCACG	GeneID:7490	NT_009237.17	NA	NA	0.179494	0.000313849	0.277684	0.0771083	0.285114	0.10562	445.778	391.765
HIST1H1A	1850164	6	26125918	CTTTATTTGGTGTGCTGTGTTAGTCACCATGTCTGAAACAGTGCCTCCCG	GeneID:3024	NM_005325.2	26125995	77	0.179473	0.0107484	-0.0493292	0.00243337	0.431702	0.252229	304.478	308.839
HSF4	2640400	16	65756226	CGCCAGCTGCGCTGCCCACGGAGCCAGGCCCCAGCCCCGTGCCTGCCTTC	GeneID:3299	NM_001538.1	65756217	9	0.178715	0.0059651	0.13949	0.0194575	0.283107	0.104392	1686.17	2013.83
SOX7	4810537	8	10626503	CAGTAGGTGTCTGAGCTATATTTGCTCACTCATTCTGCAGGCCTTGAGCG	GeneID:83595	NM_031439.2	10625432	-1071	0.178448	0.000137613	0.131873	0.0173904	0.384945	0.206497	544.029	505.64
K6IRS2	5080095	12	51281562	GCTGACTCCAGCCAGCCAGGCTATTTAAGGGGCGAGCTGGGCCGAGAACG	GeneID:140807	NM_080747.1	51281559	-3	0.17809	0.000684151	0.0394345	0.00155508	0.553915	0.375825	325.227	313.476
WT1	3930382	11	32407268	TGGGTGTCATGGTGTCAGGTCGGGTAGCCCCAGACAGATAACATTACTCG	GeneID:7490	NT_009237.17	NA	NA	0.177793	0.00731971	0.231979	0.0538141	0.464966	0.287174	445.778	391.765
TSLP	3140327	5	110434560	TAGCACTTTCTAGCAGGTGTCAAGAACTTTTAAAACCACAAATTCCAGCG	GeneID:85480	NM_033035.3	110435289	-729	0.177427	0.000171619	-0.0152494	0.000232544	0.291754	0.114327	304.152	305.942
EFCAB3	4920603	17	57811693	CGGCTTAAAAGTAGGTAAATATCGTGATTTTGTAGGATTCTATGCTAAGT	GeneID:146779	NM_173503.1	57811646	47	0.177325	0.000185655	NA	NA	0.650978	0.473653	NA	NA
BCOR	4150184	X	39847139	CGGACTGGGCATTCCAAACGGTGTAATCTTCGGCACATTTCACCCGCTCC	GeneID:54880	NM_020926.2	39846998	-141	0.177182	0.0471847	-0.368273	0.135625	0.882736	0.705554	1419.56	1772.87
TNFRSF10C	2630309	8	23016564	CGACGAACTTTAGGGTCTTGGGGATCCGGGCCATGGTATGGTTCCCGACG	GeneID:8794	NM_003841.2	23016379	185	0.177004	0.00790867	-0.271723	0.0738334	0.233205	0.0562004	322.032	320.806
SPRR2D	6290349	1	151281905	CAAATGGTGTTCTCACCAAATGCTTCCTATAGACTATTACACATGCCACG	GeneID:6703	NM_006945.3	151281028	-877	0.176819	0.000112453	NA	NA	0.562585	0.385766	NA	NA
GIMAP5	4830762	7	150065385	CGGGTCACTTCCTGTCATGAGCCTGCCCTGGGACAGTGTGCCCCATCCCA	GeneID:55340	NM_018384.3	150065384	1	0.176091	0.00851349	NA	NA	0.37316	0.197069	NA	NA
GPR77	4900451	19	52531971	CCCATGCCAGGTAGCAGTGAAGAGTCCAGGCCACTTGGTGTGTGTATTCG	GeneID:27202	NM_018485.1	52532211	-240	0.17495	7.21032e-05	-0.232836	0.0542125	0.433531	0.25858	332.212	361.553
PCDHGB4	5960634	5	140747439	CGCGCTTTCCAGGGCAGCCCCAGCTCAGACTCCCCAGCGCCAGCCTTTAC	GeneID:8641	NM_003736.2	140747636	-197	0.174159	0.00174149	-0.321	0.103041	0.436289	0.26213	328.853	346.144
ALDH3B1	4590307	11	67534528	CGGGCCTAGCCACCGGCAGCTGCACTCAGAGGCCACTGTGTCCTGGCTGA	GeneID:221	NM_000694.2	67534366	162	0.173963	4.35044e-07	-0.542161	0.293938	0.406341	0.232378	751.304	2089.03
ABCA4	3460685	1	94360460	CGTGAAGCTTAGTGAGATTAAGTACTTTGCTCACGGTCCCACATGGCAAC	GeneID:24	NM_000350.1	94359267	-1193	0.172897	0.00049053	0.00702252	4.93158e-05	0.579102	0.406205	1408.77	807.932
RUNX2	3370048	6	45404079	CGGTGCAAACTTTCTCCAGGAGGACAGCAAGAAGTCTCTGGTTTTTAAAT	GeneID:860	NM_001015051.1	45404032	47	0.172551	0.0027038	0.0665025	0.00442258	0.512733	0.340182	314.113	303.288
ZNF132	1230372	19	63643484	TCCTTCTGGATAATGTAGTTTGCGTTGCCTGAGCAGCGACGCAATAAACG	GeneID:7691	NM_003433.2	63643401	-83	0.172276	0.0404686	-0.470041	0.220939	0.247439	0.0751633	409.669	471.106
HIST1H3I	7150703	6	27948047	TTGAGTAGGTACGTCTACTTAGCCATGGCACGAACAAAGCAAACAGCTCG	GeneID:8354	NM_003533.2	27948078	31	0.172202	0.0499043	-0.0710521	0.0050484	0.284811	0.112609	372.207	347.225
SH2D1A	7000592	X	123307985	CGAGCTCAGCAATTTAGTAGCTTGGTTCGATCGAGCTTGCCAAGGGCTTC	GeneID:4068	NM_002351.1	123307875	110	0.171467	0.00266662	-0.118945	0.0141479	0.438665	0.267199	1213.17	1287.8
CHI3L1	4670192	1	201422869	ATTCACTCCAGGCCCCTGGCCAGGTGGAAACTGGGCACAATTTAGTTACG	GeneID:1116	NM_001276.1	201422500	-369	0.171452	0.000680244	-0.265339	0.0704049	0.554978	0.383526	992.055	1548.43
GPR114	1690110	16	56133786	CTTCCTGGGGTGGCTGCTCCTCTGTGGAGGTGCTCAAGGACATGGCAACG	GeneID:221188	NM_153837.1	56134102	-316	0.171267	0.00179842	-0.300994	0.0905973	0.428354	0.257086	520.771	515.827
LCE1D	360519	1	151037126	CGCCACAGGTCCCACCGTCGCAGACCCCAGAGCTCTGACTGCTGCAGCCA	GeneID:353134	NM_178352.1	151036895	231	0.170543	0.000743524	NA	NA	0.524017	0.353475	NA	NA
CPM	5810114	12	67643600	GGGGAACTTTTCCCTTGGCCCCTAGATAACTAATCTCCAGAACATTCTCG	GeneID:1368	NM_001874.3	67643287	-313	0.170165	0.00656338	-0.252193	0.0636011	0.437858	0.267693	363.888	361.787
FOLR1	2470220	11	71578300	GAGGCCTGGCTGGTGCTCACATACAATAATTAACTGCTGAGTGGCCTTCG	GeneID:2348	NM_000802.2	71578250	50	0.170109	0.000169711	-0.580671	0.337179	0.672778	0.50267	3349.61	11389.9
MFSD7	2750424	4	673240	CGGCCTGGAAGTCACTCTGCCCAGCAGAAGCTCTGCACTTCCTGAAGGGG	GeneID:84179	NM_032219.2	672973	-267	0.170026	0.000125395	NA	NA	0.439907	0.269881	NA	NA
CDKN2A	520523	9	21958233	TGATCTAAGTTTCCCGAGGTTTCTCAGAGCCTCTCTGGTTCTTTCAATCG	GeneID:1029	NT_008413.17	NA	NA	0.169837	0.00756789	0.213562	0.0456087	0.363511	0.193674	310.921	301.582
CTSE	2970162	1	204484026	CGCCCTGTTCCACATGCCGTATTTACTCTGGGCATGGCTAATGACTCCAG	GeneID:1510	NM_001910.2	204484082	-56	0.169525	0.00217961	-0.583799	0.340822	0.725523	0.555998	1136.5	3634.93
SERPINB7	4050561	18	59594018	CGAATCTCAAGGAAGATGTAAATGGCCAATGATCATGCTCAGAGGCCTGA	GeneID:8710	NM_003784.1	59593624	394	0.169183	0.00353231	0.179419	0.0321912	0.386223	0.217039	541.463	332.132
SST	2370239	3	188870919	CGTCAGGCTAGGAGGCGCCCCCAGATCTCACCAGCCCTTTTACGCACCAT	GeneID:6750	NM_001048.3	188870895	-24	0.168661	0.00968573	0.355901	0.126665	0.353241	0.18458	941.229	371.686
NEIL1	6980440	15	73426392	CAGCCACACAGGACTTCTTTGAGTTCTTTCAGTGACCAATCTCTTTCTCG	GeneID:79661	NM_024608.1	73426463	-71	0.168111	0.000166976	-0.414431	0.171753	0.344053	0.175942	1073.29	1485.48
RUNX1	4060551	21	35343342	GTGGTCAGCAGGCAGGACGAATCACACTGAATGCAAACCACAGGGTTTCG	GeneID:861	NM_001754.3	35343465	123	0.167813	0.0251412	NA	NA	0.348882	0.181068	NA	NA
NLGN4X	2470446	X	6157299	CGCAGACATAGAGACTGCTGGAGATCGTGACCTTAAACAGTTAAAGATGT	GeneID:57502	NM_181332.1	6156706	-593	0.167318	0.000339939	NA	NA	0.416967	0.249649	NA	NA
NEIL1	1050608	15	73426486	CGGAGAGTCTCTGAAATCAGAAAGCGCCAGTCCGCAAAAACGAGGAAACC	GeneID:79661	NM_024608.1	73426463	23	0.166659	0.000636607	-0.417525	0.174327	0.362837	0.196179	1073.29	1485.48
TNFRSF10C	5900364	8	23016342	CGGGGGAAAAGGCGTGGTCACTTGTCACTTGCAGCAGTCACTTCCAAGCA	GeneID:8794	NM_003841.2	23016379	-37	0.166305	0.00330382	-0.29569	0.0874326	0.280715	0.11441	322.032	320.806
LCE1A	4280619	1	151066792	CGCCACAGGTCCCACCGTCACAGACTCCAGAGCTCTGGCTGCTGCAGCCA	GeneID:353131	NM_178348.1	151066573	219	0.166246	8.65002e-05	NA	NA	0.528242	0.361996	NA	NA
CNGA2	6940113	X	150653903	CTGTCCATGTTCTATTGTGTTTCTGAGCAGCATCTAACAGTTTATCCACG	GeneID:1260	NM_005140.1	150653874	29	0.165951	0.000267264	0.151898	0.0230729	0.489216	0.323265	295.115	284.959
PF4	2370240	4	75066622	CGATGGGAAACTCGGGCTGGGTCTCTGTGGCCAATGACTCCTGAGCCTCG	GeneID:5196	NM_002619.1	75066541	-81	0.165621	0.000625387	-0.167563	0.0280775	0.466301	0.300679	359.716	369.74
HRASLS5	5420543	11	63015763	GGGCAATCCACTTGCATACTCAGCTCACTGTGGAGAGCTTTCTTCTTTCG	GeneID:117245	NM_054108.1	63015242	-521	0.165563	0.00166586	NA	NA	0.494376	0.328813	NA	NA
IZUMO1	7380673	19	53941744	CGGGCTCCTCAATGAACCCTAGTGTTAGAGGCCACAAATCGGGAACCAAG	GeneID:284359	NM_182575.1	53941978	234	0.165121	0.00427385	NA	NA	0.518277	0.353156	NA	NA
GPR135	3360132	14	59001866	CGCTGGAACCCACGTCAAAGGCTCCGCCAGGTCCCCAGCGACCGCCACCC	GeneID:64582	NM_022571.4	59001812	-54	0.164508	0.014652	NA	NA	0.194083	0.0295751	NA	NA
SPRR1A	6130278	1	151222167	ATCTCCTGGGGGCTTTCCGAGGGTCAGAGCTGTTCCTGCTTAAAGCAACG	GeneID:6698	NM_005987.2	151223181	-1014	0.164181	0.000585836	0.15865	0.0251698	0.367776	0.203595	966.835	330.79
ZNF702	4230367	19	58188507	CGGAGCGCAGACATAACACAACACAGAGCAAAACTCACCGCTGCGGTGAC	GeneID:79986	NM_024924.3	58188596	89	0.163879	0.0357133	NA	NA	0.330623	0.166744	NA	NA
IZUMO1	6020243	19	53942264	CGGCTGTCGAGCCACGAAGTGGACATTTTAGCCCTAAGACTACAACTCCC	GeneID:284359	NM_182575.1	53941978	-286	0.163873	0.0112395	NA	NA	0.27145	0.107577	NA	NA
SYNC1	2940639	1	32933378	CGGCAACAACTAGAAGCCCCTCCAAGCCAGAGGGATGGGCACTTTCTCCA	GeneID:81493	NM_030786.1	32933460	82	0.1638	0.000125395	NA	NA	0.492945	0.329145	NA	NA
EDG7	7000300	1	85104487	CGGGCTTAGAAACAGCAATTGATGGCTTAGTGACTGATTTTACAAATGAT	GeneID:23566	NM_012152.1	85104430	-57	0.163774	0.000478772	0.200029	0.0400118	0.693746	0.529972	504.709	344
KLHL6	5550762	3	184756501	CGACTTGGGTTATTGATAGCATTAGGAGTACAAATGTAACAGCCACCACC	GeneID:89857	NM_130446.1	184756102	-399	0.162996	0.0155705	-0.173866	0.0302293	0.407613	0.244617	1689.28	1698.5
BATF	6590474	14	75058956	CGGGCACTCTGTTAGACTTAGGACATGGAATTTGCTACTAAGCTGTGCAT	GeneID:10538	NM_006399.2	75058537	419	0.162565	0.00809717	-0.541942	0.293701	0.310852	0.148286	538.925	731.386
FAIM3	6020221	1	205161776	CGGTACTTACCTGGCAGGAAGTAAAGTGGCCAAAGCCAGAAGTCCATTGT	GeneID:9214	NM_005449.3	205161966	190	0.162374	0.00116273	NA	NA	0.315789	0.153415	NA	NA
SPRR4	6020725	1	151209834	CGCCCCACAAATCCCAGGAGAACAGATGAGTTCTCACTTACCAGAGGCGA	GeneID:163778	NM_173080.1	151209752	82	0.1623	0.00179874	0.317676	0.100918	0.712007	0.549707	347.449	326.405
CD24	4010192	Y	19614073	GTGCTTGGAGAACCGCTGGCTCCGGGCGGGCGCAGGCAAGGTGGGGAGCG	GeneID:934	NM_013230.2	19614093	20	0.162131	0.00941151	NA	NA	0.317557	0.155425	NA	NA
KRT7	5080521	12	50913098	AAGCCCAGGCTTTCAGTCCAAGCAGGGATGGTCCGGAGTAGGCAGGAGCG	GeneID:3855	NM_005556.3	50913221	-123	0.161448	0.00302581	NA	NA	0.262083	0.100635	NA	NA
HCG9	6980373	6	30051393	GTCGCGGCGGGGCTCAGGTGCGATGTGCAGCGAGGTGCGGGAGCTGGACG	GeneID:10255	NM_005844.2	30050871	522	0.161431	0.0339219	-0.376045	0.14141	0.377121	0.215691	316.918	312.664
CST11	610259	20	23381349	ACTGCAAGCTGTCCTTCGCATAGTTTTCTACTGCCATCACTTCATGGACG	GeneID:140880	NM_080830.2	23381482	133	0.161251	0.0017859	-0.398363	0.158693	0.614848	0.453597	312.339	325.878
LAMA2	1430762	6	129246315	GAGAGTTGCTGTCTGTGGACTGCCGTCTTGCTTCGCCTTCAGAGAGTGCG	GeneID:3908	NM_000426.2	129246035	280	0.160872	0.0215298	-0.328582	0.107966	0.385069	0.224197	969.355	1162.07
CCDC37	1990500	3	127596474	TTGGAGACGTAAACCCAAGAGCCCTGCTCCTGGAGCTGAGAACTGCAGCG	GeneID:348807	NM_182628.1	127596472	2	0.160726	0.0194379	NA	NA	0.418707	0.257982	NA	NA
RIMS2	7650307	8	104900822	CACCTGTCTTTAAAATCATCTATTTGCTGACACCATCAAATAAAAACACG	GeneID:9699	NM_014677.2	104900676	146	0.160602	0.00316551	0.59668	0.356027	0.440126	0.279524	741.715	360.829
WASPIP	3930017	2	175208318	CGCTGCCAGGAACCCAGCACCATCCTGGAGGAAGATGATGCCCAGCCCTT	GeneID:7456	NM_003387.3	175207550	-768	0.160536	0.000166976	-0.110793	0.012275	0.768664	0.608129	2515.31	2770.52
HKDC1	7650612	10	70649817	CAGAGCAGCTCCACCGGTTGAAAGTTGGCTTTGTTTAGTGCCCAACTTCG	GeneID:80201	NM_025130.2	70650065	-248	0.160531	0.00130114	NA	NA	0.665987	0.505456	NA	NA
C6orf32	6580044	6	24985708	CATTTTGTCTAACCATTTGTGCCCTACATATTACTTTTACTGCTCATACG	GeneID:9750	NM_015864.2	24985562	-146	0.160384	8.33212e-05	-0.238682	0.0569692	0.801868	0.641484	1414.37	2869.46
GABRR1	4250128	6	89984204	CGGCCATTATTATTTGCTTTAGCTGAGGGCTGGATTTGGACAGCTTCCTG	GeneID:2569	NM_002042.2	89983779	-425	0.160079	0.00152402	0.17182	0.029522	0.449012	0.288933	360.508	334.987
ATP10A	1450646	15	23658503	CGGCCAGGCACAGTGGTCTCTGAACAGCCGGCACAGGACAGTAAAGCTCA	GeneID:57194	NT_026446.13	NA	NA	0.160037	0.000534605	-0.172969	0.0299184	0.441275	0.281238	271.953	280.971
G0S2	4920152	1	207915200	GGGTGGAACCCGGCTGGGACCTGGCAGGAGGTGGCCACGCGCTGAGCACG	GeneID:50486	NM_015714.2	207915388	-188	0.15955	0.00617043	-0.117863	0.0138917	0.2604	0.10085	4388.9	6519.99
FAM83A	7210008	8	124264314	CGCTTCCGGATTTTGCCCAGGTGCCTTGACCGGCTCATGCCTCCCGTCCC	GeneID:84985	NM_032899.4	124263933	381	0.15944	0.0120504	NA	NA	0.593152	0.433712	NA	NA
HOXD12	1710167	2	176672702	GCTGAAATGACCGGCTTTGAAGAACCTGCAGGCAAAGTTTCGTCCAATCG	GeneID:3238	NM_021193.2	176672776	-74	0.1589	0.014806	-0.0602672	0.00363214	0.392567	0.233667	321.216	317.185
USH2A	450750	1	214663431	GCGTGGTCTGCTTGGTGGCCCTCTTGGAACTGAGCTGCCCAAGCTTTCCG	GeneID:7399	NM_206933.1	214663361	-70	0.158358	0.00532233	0.0980315	0.00961018	0.523094	0.364736	321.063	317.848
NTF3	5050368	12	5473803	CTCGGGGAGCCTCAGCTTTGGGCAGGGTGCTCTGGTAATTTTCCTTAACG	GeneID:4908	NM_002527.3	5473527	276	0.158347	0.00509016	0.477739	0.228234	0.496592	0.338244	439.346	359.538
CCDC37	4730372	3	127596397	CTCTTGGGTTTACGTCTCCAAGGCAACCATTCTTCAGGCTGGCTGTGACG	GeneID:348807	NM_182628.1	127596472	-75	0.15824	0.00980054	NA	NA	0.410027	0.251787	NA	NA
SLC29A1	4010348	6	44295652	CGGGGCCACTTTTCTGGGCCTTCGAAGGCCATTATTAGATGACTGCCTCC	GeneID:2030	NM_004955.1	44295371	281	0.157987	0.00229198	-0.397572	0.158063	0.388674	0.230687	1173.83	1447.21
WT1	6560634	11	32408763	CGGCACCCACTCTCGAGACGTCCGTCCGCACCCCAGAACTCGGGCCCAAG	GeneID:7490	NT_009237.17	NA	NA	0.15792	0.00171289	0.085715	0.00734706	0.690976	0.533057	445.778	391.765
IER2	4290731	19	13120872	GTGGGTCAGGAAGGCTTACCTCTCTGTTATTCCTCTCCAAAAATGCTACG	GeneID:9592	NM_004907.2	13122282	-1410	0.157852	0.000328995	NA	NA	0.515897	0.358044	NA	NA
DENND2D	870360	1	111544794	CGGGACCCAGGAAGGCAGCAGAAGCCAGCACCAACAGAGTCAGCATCCTG	GeneID:79961	NM_024901.3	111544804	10	0.157654	0.00836566	NA	NA	0.478455	0.320801	NA	NA
PMAIP1	4050112	18	55717280	CGGGTGCAGAAACTGAGGTTTGTAGAAAATTGCCCAAGTTCACTTAGGCA	GeneID:5366	NM_021127.1	55718217	-937	0.157582	0.000450503	0.179712	0.0322964	0.433657	0.276074	3308.59	1525.48
IL19	3170484	1	205037818	CGTGGAGAAAGAGCCAGAAGTCAATATCCCTGAATGTGGCACTTCCTGCC	GeneID:29949	NM_013371.2	205038838	-1020	0.157296	0.00444211	-0.04628	0.00214184	0.407261	0.249964	292.353	305.53
THBS2	5890437	6	169396617	CGTGGCCCCATCACAGGAACAACCTGACGTGCAGGCACAGAGCAAGGACT	GeneID:7058	NM_003247.2	169396062	-555	0.157265	0.00379209	NA	NA	0.277915	0.12065	NA	NA
HECW1	10373	7	43317733	CGAGGAAGATGCTCTATGCCATGTTTCATATCTGCCCAGCAGGGCAGCTC	GeneID:23072	NM_015052.2	43317887	-154	0.157063	0.00447793	NA	NA	0.669634	0.512571	NA	NA
UGT1A3	6200292	2	234302406	GCTTTCTTCATCTTAATTACCTTGTCACTGAGCCACTTAGCAAATCAACG	GeneID:54659	NM_019093.2	234302512	-106	0.157013	0.00134817	0.200255	0.0401019	0.567709	0.410697	348.189	327.276
SGK2	1230474	20	41620770	CGGCAGTTCCAGTGTTGAAAGGGACTTCAGAAACCGTCCCTCCAGCAGGA	GeneID:10110	NM_016276.3	41621100	-330	0.156245	0.00141607	-0.311796	0.0972171	0.716165	0.55992	352.956	389.679
GUCY2F	6270102	X	108612196	TTTGCCTCTGTGTTCTTCCTTGTTCCATTCTGTCTAATAACCACCAATCG	GeneID:2986	NM_001522.1	108611941	-255	0.155926	0.000420069	0.00251899	6.34531e-06	0.587193	0.431267	335.193	323.88
C5orf20	2070626	5	134811085	CGAGGGTCTTAGAAGGTGACACCTGTAAAGCATTCAATCAGTGCCCAGCA	GeneID:140947	NM_130848.1	134810937	-148	0.155397	0.000522041	NA	NA	0.647376	0.491979	NA	NA
SYNPO2	4560719	4	120029484	TTGAGAATGAGCCCATTAGCCGCACAAATTCGCAGCAGGCGGCTGGGGCG	GeneID:171024	NM_133477.1	120029444	40	0.155343	0.0299544	-0.338315	0.114457	0.24377	0.0884264	637.735	608.282
SPRR3	6940671	1	151240473	AGACTGAAAATCAGATGATTCACTTATTCTGCACCATCCCCATGGCCTCG	GeneID:6707	NM_005416.1	151240849	-376	0.155311	0.000190144	0.0580903	0.00337448	0.656709	0.501398	6191.91	303.511
CSF1R	160450	5	149472673	CGGCATCTTCATTTGAGTGGGTGCGGGAAGGACCTCATTTTGGAACCACA	GeneID:1436	NM_005211.2	149473128	455	0.155227	0.00137368	NA	NA	0.601873	0.446646	NA	NA
TF	4120754	3	134947870	GGGGCGATTGGGCAACCCGGCTGCACAAACACGGGAGGTCAAAGATTGCG	GeneID:7018	NM_001063.2	134947925	-55	0.155173	0.026046	-0.104313	0.0108812	0.426516	0.271342	1337.98	379.598
EPSTI1	1450521	13	42464262	CGCCGAGCCCGGAGTTCACCACTCTATTGCGGGTGTTCATGGTTCACAGC	GeneID:94240	NM_001002264.1	42464377	115	0.155165	0.0383903	NA	NA	0.195506	0.0403415	NA	NA
TP73L	4730471	3	190831697	AGAGATGCCTCCAGCTCCAAATTGCCAACAACAAGTGTGGCTACTATACG	GeneID:8626	NM_003722.3	190831910	-213	0.154874	0.00320338	0.327966	0.107562	0.536943	0.382068	5223.85	464.756
GRIK2	2070010	6	101953428	CGTCAGAAGCTGTGCAGCAGTGCAGTAGAATAGGGCCTGGCAAAACCTTT	GeneID:2898	NM_021956.2	101953675	-247	0.154564	0.00760023	-0.269887	0.0728389	0.279425	0.12486	303.599	309.831
SFTPG	4780445	6	31008176	CTTGGGAGGCCCGGGCATGGGTGGGGGCCCAGACACCTGCAGGAGGGACG	GeneID:389376	NM_205854.1	31007909	-267	0.154031	0.000199652	NA	NA	0.511933	0.357902	NA	NA
FLG	2650653	1	150565702	CGCAAAGATTTTGAACAGTAGTGGACCAATATGGGCTCGTCCAAGAAATA	GeneID:2312	NM_002016.1	150564303	-1399	0.153586	0.0130552	NA	NA	0.668701	0.515115	NA	NA
OFCC1	20139	6	10168766	CTTTGTAGTTACTCATGAAGGAATGTCTGTTACTTACTCCAAACTCCACG	GeneID:266553	NM_153003.1	10168908	142	0.153455	0.00137505	0.211237	0.0446209	0.562686	0.409231	277.231	272.473
IL13RA2	4200603	X	114159571	CGAAGAGAAGTGTATGGAATTGGGAGTAGTAGTTTTTCCTGAAAAGCAAA	GeneID:3598	NM_000640.2	114158463	-1108	0.153203	0.00270613	-0.283422	0.0803281	0.66001	0.506807	504.242	724.582
AIM2	3400020	1	157313015	CGAGAGACTTAACCGTTTCTCTGCTGAAAAAGACAACTGAGGAAAGGCCA	GeneID:9447	NM_004833.1	157313271	256	0.153052	0.0135156	-0.538593	0.290082	0.497097	0.344045	1606.98	3033.34
LCE3D	870301	1	150819118	AAGCCATTTGTTAGTCCAAAATCTACAGTCCAATGTCTCTAAGACCAGCG	GeneID:84648	NM_032563.1	150819604	486	0.152866	0.0112516	NA	NA	0.631647	0.478781	NA	NA
VHL	4890632	3	10159877	AAGAGAACCACTTGACCCCAGGTGGCAGATGTTGCAATGAGCCGCAATCG	GeneID:7428	NT_022517.17	NA	NA	0.152719	0.00109463	0.203709	0.0414973	0.402774	0.250054	538.423	494.043
KLHL6	5890133	3	184755939	TCCTGAATGTCCACACACAAGATGACATCTGTCAGAGCGTTTTCCATTCG	GeneID:89857	NM_130446.1	184756102	163	0.152547	0.015218	-0.196947	0.038788	0.622661	0.470114	1689.28	1698.5
MBNL1	3610164	3	153468123	CGCTGGGAAGAGGCACCATTTAATTAATTAATTTGTTCTGGAAGGGATCA	GeneID:4154	NM_021038.3	153468519	-396	0.152546	0.00386946	NA	NA	0.439885	0.287339	NA	NA
TEKT3	2850435	17	15185244	CGGGTAATTATTAGAATTAAGAAATTAAACGAATTAGCACAGTGTCGGGG	GeneID:64518	NM_031898.1	15185624	380	0.152489	0.0246036	-0.0434886	0.00189126	0.300858	0.14837	353.676	351.131
SYNE2	5560181	14	63388842	TGGAAAATCAAACTGGCACCTGCAAGACGCAGTTCCAAGGATGCAGTTCG	GeneID:23224	NM_015180.3	63389454	-612	0.152292	0.0107227	-0.274832	0.0755329	0.617631	0.465339	303.087	316.913
SGNE1	50392	15	30721477	TCCATCTTTCCCTTGTCCACTCTGAATGCAGGATGTCATCCCAGCAAACG	GeneID:6447	NM_003020.1	30721252	225	0.151395	0.00082397	-0.294829	0.086924	0.497725	0.34633	1323.17	1596.32
ACTRT1	6960451	X	127013583	CGGGAGCTTGGAGTAAAACCCAGCCAACAGCCTGTACTTATGACCGAGCC	GeneID:139741	NM_138289.1	127014058	475	0.151393	0.00415245	0.180392	0.0325413	0.516364	0.364971	358.523	358.269
GRIK2	50315	6	101953688	CGCCAAGGAACAACCTTCCACTGCAAGGAATGGTGGGACATCCATGTTAG	GeneID:2898	NM_021956.2	101953675	13	0.151352	0.0112541	-0.176638	0.0312011	0.489594	0.338242	303.599	309.831
LIPC	270100	15	56510949	TAGGATCACCTCTCAATGGGTCACTTGGCAAGGGCATCTTTGCTTCTTCG	GeneID:3990	NM_000236.1	56511467	-518	0.151299	0.00661505	0.146359	0.0214211	0.716839	0.56554	386.539	374.987
HKDC1	1780471	10	70650118	GCAGAGATTCCTGTGCAGTGTTCACTCCTACGACTCTGGAGTGTTGCACG	GeneID:80201	NM_025130.2	70650065	53	0.151252	0.00672135	NA	NA	0.688773	0.537521	NA	NA
HOXD12	1110121	2	176672834	GCAGTCTCTACAGAGCGGGCTATGTGGGCTCGCTTCTGAATCTGCAGTCG	GeneID:3238	NM_021193.2	176672776	58	0.150836	0.013784	0.0509964	0.00260063	0.499222	0.348386	321.216	317.185
ZP4	6480259	1	236120451	CGGCCCACAGTGGAGCACACTGGAATAATCTGGTGCCTCAGGCTTATGCT	GeneID:57829	NM_021186.2	236120558	107	0.150495	0.0043866	0.0328024	0.001076	0.58213	0.431634	259.201	252.658
PDYN	3310672	20	1922646	GTCGGAGGTGGCAGTGGCTGGTCCAAGGCTCAGGGGCCTCCTTGACTCCG	GeneID:5173	NM_024411.2	1922702	56	0.150173	0.000483523	-0.0750982	0.00563974	0.477036	0.326863	290.349	301.258
BCOR	4640703	X	39846993	CGGACCAGCAGAAGGGAAAGCGGTGCTGATCTGTCTCTAAATACCTCTGC	GeneID:54880	NM_020926.2	39846998	5	0.149987	0.0485752	-0.316736	0.100322	0.875586	0.725599	409.214	452.933
APOH	610092	17	61655808	CGCCCGGCCTACTTATCATTATTGATCCCTGACATATACGAAGGGGTTGG	GeneID:350	NM_000042.1	61655992	184	0.14924	0.00455083	-0.456485	0.208379	0.640435	0.491195	374.168	923.494
SYNPO2	4250373	4	120029373	CGGCCCACCTTCGAGGAAAGGAAAGCAGCTTCACACACAGGAGAATGTCC	GeneID:171024	NM_133477.1	120029444	-71	0.149177	0.00244102	-0.285476	0.0814966	0.243405	0.0942274	637.735	608.282
P2RY14	6200239	3	152478768	CGCAGGTAAGAAAACAGCTTTTCCATGAAATGACTTGCATGTATGTGAAT	GeneID:9934	NM_014879.2	152478844	76	0.14913	0.00868552	NA	NA	0.481807	0.332677	NA	NA
HOXD10	3460372	2	176689244	CGGGCCCTGAGACATCCCACCCCAGGGGTCCAAAGGAAAGATCCCTTGGG	GeneID:3236	NM_002148.2	176689746	-502	0.149002	0.0142549	0.0460919	0.00212447	0.524227	0.375226	372.623	295.133
HSD17B2	3930554	16	80626481	TCTCAGTGACTTGCTGCACCTTCAAGTGCTCAGGGCCAGTGAGTCTAGCG	GeneID:3294	NM_002153.1	80626364	117	0.148885	7.85527e-05	-0.0828643	0.00686649	0.690417	0.541532	536.222	476.859
CDH9	650291	5	27074539	CAGCGGCAATATCTTCCTATTTGAGGGACGTCTCTTATTAATCAGAAACG	GeneID:1007	NM_016279.2	27074431	-108	0.148747	0.00694779	-0.101707	0.0103444	0.526407	0.37766	386.218	375.51
K6IRS2	5560075	12	51281713	CGGTGGAACAGACAAAAATCTCGGTGAGTGCATGGTAATTTCCTACATGA	GeneID:140807	NM_080747.1	51281559	-154	0.148153	0.00055413	0.134403	0.0180641	0.621922	0.473769	325.227	313.476
ELF3	4830671	1	200243069	TTCATTTGCCTTTCTTAAATACAGGGCACCCCTGAAACAGGCTTTGTTCG	GeneID:1999	NM_004433.3	200243696	-627	0.148129	0.00152402	-0.0709885	0.00503937	0.809264	0.661134	2957.67	2831.19
PCDHB15	4230703	5	140605243	GTGTCTCCGGAGAATGCTATTCTCCTACATTTCCGAACAGGTTATCAACG	GeneID:56121	NM_018935.2	140605331	-88	0.148104	0.00791278	-0.226712	0.0513985	0.465307	0.317203	457.918	500.886
ZNF540	3440309	19	42734312	GGGCAGAACCAGGCTAAAGAAACGTCCAGCGTAGCTTCAAGGATGCACCG	GeneID:163255	NM_152606.2	42734148	164	0.1481	0.0203807	NA	NA	0.560645	0.412545	NA	NA
C1orf42	6290491	1	150753574	CGCTGCTCAATCCACTGCCTAGCAGGTGGCCCATTCCAGTTGGAGAACGT	GeneID:54544	NM_019060.1	150753602	-28	0.148002	0.00530972	NA	NA	0.525816	0.377814	NA	NA
ARSE	5860603	X	2892333	GTTAATCATTCCCAGCTCAAAGCCTTGTGCAAGTGCTCTCTGCCTTCACG	GeneID:415	NM_000047.1	2892311	-22	0.147994	0.00676185	-0.696481	0.485086	0.60996	0.461965	360.54	487.701
CIZ1	6330064	9	130007893	CGCAGGGGCCATCCCTGACCACAGCAGATTTCATCGAGTACTTGCTTGTT	GeneID:25792	NM_012127.2	130006483	-1410	0.147937	2.39499e-05	-0.297224	0.0883422	0.687744	0.539808	369.068	386.459
C19orf35	1030259	19	2232919	CGGGGGAGACAGTGTCCAGGGACCCAGGGATCCACACTCAGGCCTCATCC	GeneID:374872	NM_198532.1	2233175	256	0.147817	0.00144584	NA	NA	0.524337	0.37652	NA	NA
NOL3	5720020	16	65764534	GATACCGACAAATACTTGCCGAACTTGGACTGATTTTCCTCCATGGATCG	GeneID:8996	NM_003946.3	65765371	-837	0.147804	0.00120027	-0.390616	0.152581	0.747015	0.599211	752.544	820.03
SEPT9	1300470	17	72827828	CGGATGCATTCGTGATTGCAACAGATTGAAGAAATTAGACCAGACAAAGA	GeneID:10801	NM_006640.2	72827744	84	0.147716	0.0107488	NA	NA	0.358877	0.211161	NA	NA
MGC35295	3520544	11	60281048	CGAAAATTGATGAGTTTTCCTCCTTCAAGCGTAACTTCAAGGCGATCACG	GeneID:219995	NM_152717.1	60281052	-4	0.147482	0.00575399	-0.287855	0.0828606	0.369851	0.222369	367.034	528.94
CHRNB1	940685	17	7289063	GGAAGTGACGAGGAGCCCGGGAATGTGCACCTGTTGCTGGAGGACAGCCG	GeneID:1140	NM_000747.2	7289130	-67	0.147345	0.00165583	-0.161841	0.0261926	0.252614	0.105269	468.83	483.952
CRIP3	2570398	6	43384636	CCTTTGTCTCCCAAGTGGAGTGGTTCTAAATTTCTGATAACCAATGAGCG	GeneID:401262	NM_206922.1	43384508	-128	0.147304	0.0243128	NA	NA	0.219621	0.0723164	NA	NA
HNMT	1260725	2	138437785	CGCGCTTAGGGAAGGATTCTATGGACTGCACTTTTACCCTGGTGTCCTGC	GeneID:3176	NM_006895.2	138438278	-493	0.14729	0.0121976	-0.0773815	0.0059879	0.808549	0.661259	2139.51	3503.97
TNS1	6130739	2	218516897	CGCCCCTGTCCTGGGAGTCCCTTGGCCCAGACACCCACCTGACTTAGTGG	GeneID:7145	NM_022648.3	218517006	109	0.147169	0.00625479	NA	NA	0.506959	0.35979	NA	NA
MGC11271	3710047	19	13877717	TCGGCGTAGTGTCAGTGTGGGGCTTGTCACCGGGAGCGGGGTCTACAGCG	GeneID:79173	NM_024323.3	13877909	192	0.147139	0.0099414	-0.0940865	0.00885226	0.414614	0.267475	309.124	294.088
LXN	3120161	3	159873023	TGACTTCAGGGCTTGGGCTACTCTGGCTTAACGGGACCAGTAGCAGAGCG	GeneID:56925	NM_020169.2	159873176	153	0.146972	0.0238293	-0.238837	0.0570429	0.229244	0.0822723	3305.81	2795.51
RNASE1	290369	14	20340764	CGGCACCTGAGAACACCTCTTGGGCTGCTTACCTGGATCTGCAGCTTGGT	GeneID:6035	NM_198232.1	20340876	112	0.146531	0.0163824	-0.149342	0.0223029	0.663618	0.517087	292.485	286.936
DCAMKL1	730242	13	35604433	AGTACGCAGCCTGAATTTTGATCCAGTTAATCTGACTTTCAATCCTGTCG	GeneID:9201	NM_004734.2	35603443	-990	0.146416	6.11873e-05	-0.0317033	0.0010051	0.653498	0.507082	1197.86	1405.2
FLJ22746	4900328	2	224975045	CGCAGAAACCCTGGGGAACGCCTGAAAAGGCTAAACACAAGCAGTTACAT	GeneID:79843	NM_024785.2	224974955	-90	0.146366	0.0190317	-0.436667	0.190678	0.420921	0.274555	348.689	397.461
ALOX15B	130739	17	7883131	CGCCTGGTTATTGCCCCTGGTTATTGCCACTGACTCCAAGCCCAGTGGAC	GeneID:247	NM_001141.1	7883127	4	0.146323	0.00503689	-0.358248	0.128341	0.391186	0.244863	763.965	2043.8
HIST1H4L	6040725	6	27949662	CACTCCATAGGCTGATCACTTCGAGTTTGTACGGAAGCAGTTTCTACACG	GeneID:8368	NM_003546.2	27949268	-394	0.14623	0.0354921	-0.0112468	0.00012649	0.256446	0.110215	336.831	332.61
FLG	7650373	1	150565508	ACTAGCCTCTCTCTCTACTATTAAGCTGGCTTACCATCTTATGTCATTCG	GeneID:2312	NM_002016.1	150564303	-1205	0.146148	0.00912744	NA	NA	0.663161	0.517013	NA	NA
PSG4	5810139	19	48401200	CGTGCACCCACGAGGCAGAAGTTGCAGCTAGCCAAGATAGCACTACTGCA	GeneID:5672	NM_002780.3	48401630	430	0.146111	0.00922805	0.165261	0.0273113	0.598284	0.452173	316.148	302.965
C4BPB	940338	1	205328813	TGACTCCAAAGCTGAGAGCTCCAAAGTCCTGCAGTGACACATTGTTCTCG	GeneID:725	NM_000716.3	205328835	-22	0.146096	0.00203349	-0.614036	0.37704	0.631056	0.48496	455.909	1020.42
MFSD7	5220661	4	672834	CGCCGCTGGGTGTTCCTGCTCGCGATCAGCCTGCTCAACTGCTCCAACGC	GeneID:84179	NM_032219.2	672973	139	0.146078	0.00219118	NA	NA	0.391046	0.244969	NA	NA
TNFRSF10C	4540739	8	23016952	CGCTCTGTGTCTTCAGGAGGCTCACTCTATGGGTTCCACCTTGACTCCCT	GeneID:8794	NT_023666.17	NA	NA	0.146048	0.00304723	-0.38286	0.146582	0.271424	0.125376	322.032	320.806
C21orf100	3360209	21	28833654	CGTGACATTGTTTGGAGTTAGGGTTGTTGAAGATGTCATTAGTCAAGATG	GeneID:118421	NM_145033.1	28833511	143	0.145817	0.00624505	NA	NA	0.590213	0.444396	NA	NA
CHFR	4290021	12	131975086	GCAGGAGGATCTCGAGCCCAGGAGTTCGAGATTAGCCTGAGACCTCATCG	GeneID:55743	NT_024477.13	NA	NA	0.145667	0.000504101	NA	NA	0.473096	0.327429	NA	NA
POSTN	1230609	13	37071340	GAGTTTGTTTTTAATCAACAGCCTTTACCCCCTTGTGATTGTCAGACTCG	GeneID:10631	NM_006475.1	37070874	-466	0.145657	0.00118515	NA	NA	0.540018	0.394361	NA	NA
MLC1	4760309	22	48866251	CGTTTCAGAAACAGAGCCTGCTCAGAATGTGTACTTGGTGGGATTCTATT	GeneID:23209	NM_015166.2	48866041	-210	0.145627	0.0111979	-0.0532187	0.00283223	0.308704	0.163076	315.226	316.337
HOOK3	3310048	8	42869807	GCACTCCAAATAAAAATTTGGCATTGGGTGGTAGTTATGCATACTCTACG	GeneID:84376	NM_032410.2	42871190	-1383	0.145586	0.00158055	0.0314588	0.000989654	0.739377	0.593792	700.447	708.821
P2RY4	1170102	X	69396938	TCGTGTTCTCCCTCCTGCAGTCATTTCAAAGCTGTTAAATAGTAATCTCG	GeneID:5030	NM_002565.3	69396379	-559	0.145165	0.000504101	-0.38325	0.14688	0.678046	0.53288	329.834	336.638
HOXA2	3310544	7	27108725	AACACCCTAGCAGCGATATTCTATGATAGATTTTTTTTCCTCTGCGCTCG	GeneID:3199	NM_006735.3	27108919	194	0.14492	0.0154552	0.168256	0.0283101	0.567045	0.422125	680.429	660.823
ATAD3C	3140672	1	1373954	CGGCCGTCTGTGGGTTACCACATTAAGGATAGTTGTCAGTGGCCTCCATG	GeneID:219293	XM_933664.1	1374938	-984	0.144821	0.00143523	NA	NA	0.509347	0.364526	NA	NA
KRT2A	6840162	12	51332372	CGCACCAGGAATAGCTCCCAGGCAGACCAAACCCACGTATAAGTGGATCC	GeneID:3849	NM_000423.2	51332226	-146	0.14447	0.00197696	-0.0253336	0.000641794	0.730586	0.586116	302.192	300.174
SELPLG	6550603	12	107551551	CATGGGCCAAGGGCCTGCCTTATAGCTGCTGGCAGGCCCGGGTAGGACCG	GeneID:6404	NM_003006.3	107551799	248	0.144289	0.00499047	-0.47174	0.222539	0.319052	0.174764	1188.76	1429.5
LAX1	4880543	1	202001128	GCCAAGTTGACCCAACATACAAAAGCAACAGGTTTGGTTCTACCTGGACG	GeneID:54900	NM_017773.2	202000960	168	0.144287	0.00133884	NA	NA	0.367306	0.22302	NA	NA
DKFZP686A01247	6940093	4	41056676	CGGGTGTTGTTAAGATAAAAGAGGAGAAGATAATGACATGGAAAGAAAAA	GeneID:22998	NM_014988.1	41057561	-885	0.144231	0.00474741	NA	NA	0.53812	0.393889	NA	NA
FLJ20273	3890474	4	40212695	CGGAAGCTTCTGCAACAGGAGGACATTGAAAATAAGATGGAACCCATCCA	GeneID:54502	NM_019027.1	40212725	30	0.1442	0.00387814	NA	NA	0.516622	0.372422	NA	NA
SH2D1A	2470367	X	123307694	CGTAGGGCAAAAACACACTGACAAAATGAAAGGACCAAGAGCTCTGAGAA	GeneID:4068	NM_002351.1	123307875	-181	0.144168	0.00096818	-0.094567	0.00894293	0.552044	0.407877	1213.17	1287.8
HAAO	830739	2	42873673	CGCCAGCACCGTGTTCTCAGGTGCTGGGACTTCCAACCCGCGATCTCCTC	GeneID:23498	NM_012205.1	42873219	-454	0.14407	0.0495656	-0.100274	0.0100549	0.203168	0.0590982	388.859	390.707
WT1	6480427	11	32408614	GAATGGAGAAGGGTTCGTCTAGAGAAAACTTCTTCGTAGCTTCTATTTCG	GeneID:7490	NT_009237.17	NA	NA	0.143875	0.00241895	0.270356	0.0730923	0.628519	0.484644	445.778	391.765
TFPI2	1500228	7	93358381	CGGGATTCGTTGCAATGGACCTTCAGATTAGATTAGAAATGTAAATAAGT	GeneID:7980	NM_006528.2	93358001	-380	0.143828	0.00995201	-0.397106	0.157693	0.400076	0.256248	786.341	4407.4
TNFRSF10C	3310070	8	23016406	CGCGCACGAACTCAGCCAACGATTTCTGATAGATTTTTGGGAGTTTGACC	GeneID:8794	NM_003841.2	23016379	27	0.143738	0.0224964	-0.228852	0.0523731	0.183338	0.0395997	322.032	320.806
TAGAP	630300	6	159386050	CCATGATGTTCTTTCCGGTCTCTGTAATATTCTGAATTTCCACCTGCCCG	GeneID:117289	NM_138810.2	159386172	122	0.143364	0.0139343	-0.125095	0.0156487	0.336857	0.193493	586.862	530.246
HIST1H2BB	870161	6	26152384	AGTGTACTTACAATACCTGGCCGCCGAGATCTTAGAACTGGTGGGCAGCG	GeneID:3018	NM_021062.2	26151864	-520	0.143308	0.0314237	0.0200746	0.000402992	0.230369	0.0870604	323.724	312.358
CARD8	2450131	19	53444622	GTGTTTTTTCCTACTCACATTGAAGATGGCCCAGATGCTTGCACTAACCG	GeneID:22900	NM_014959.1	53444737	115	0.143254	0.0109533	NA	NA	0.37854	0.235286	NA	NA
WT1	4880221	11	32406680	CGGCGCAGTTCCCCAACCACTCATTCAAGCATGAGGATCCCATGGGCCAG	GeneID:7490	NT_009237.17	NA	NA	0.142375	0.00839305	0.0593094	0.00351761	0.560912	0.418536	445.778	391.765
RUNX2	1190670	6	45403696	CGGGGAGTAGAAAGGAAAGCCCTTAACTGCAGAGCTCTGCTCTACAAATG	GeneID:860	NM_001015051.1	45404032	-336	0.142183	0.0085638	-0.0420915	0.0017717	0.52705	0.384867	314.113	303.288
GIMAP1	2490397	7	150044826	CCTACTTAAAAACCTGGAAGTATGTCCTTGATTGTTCCAGATCTTGCTCG	GeneID:170575	NM_130759.2	150044631	195	0.141793	0.00515337	NA	NA	0.339473	0.19768	NA	NA
PHEX	2450541	X	21960898	CTTCTACTAATGGACAGCTTAAGAAACTGCCGTCAGGAAATCTCCCCTCG	GeneID:5251	NM_000444.2	21960480	418	0.141545	0.000246793	0.244291	0.0596781	0.607296	0.465751	399.072	352.614
CD14	7570161	5	139992912	CGGCACCCGCCGGCTTCCAGGCTTCACACTTGTGAACTCTTCGGCTGCCT	GeneID:929	NM_000591.1	139992955	43	0.141537	0.00338145	-0.382568	0.146358	0.411973	0.270436	1637.41	1933.55
NAT8	840753	2	73724161	CGGTCTGATCAGAATGTTCATTATTTCAGTCACTAAAACATGGTGTGGTG	GeneID:9027	NM_003960.2	73723035	-1126	0.141359	0.000348688	0.110518	0.0122141	0.274104	0.132745	286.174	293.667
DLX5	6110521	7	96489047	TCTTAACAATGTAGAGCCTCCTCGGGGGTGAGCAAGGCCTGGTGTTCTCG	GeneID:1749	NT_007933.14	NA	NA	0.141154	0.0176583	0.0564614	0.00318789	0.54241	0.401256	364.828	293.599
FLJ39531	5260300	15	37329985	CGGTGAGTGTTTTGACAGAGAGGTAAGAATGTTATAGAAACATATAACAA	GeneID:400360	NM_207445.1	37330211	-226	0.141004	0.000702693	NA	NA	0.68648	0.545476	NA	NA
LCE5A	6660682	1	150750299	ACGGGATTTCAGCATGTTGGTCAGTCTCGAACTCCTGACCTCTTGACCCG	GeneID:254910	NM_178438.3	150749944	355	0.140757	0.00143148	NA	NA	0.550455	0.409698	NA	NA
TBX4	2070368	17	56888626	CGGGCACAGCACACAACGAGTCACTCGCCCAGGTCCACACTCGCCAGAGG	GeneID:9496	NM_018488.2	56888589	37	0.140418	0.0136566	-0.193127	0.0372979	0.614835	0.474417	389.802	421.076
PFKFB1	990278	X	55037175	CAACCTGGTTTGGGTGAGCTCTCCCATCTCTGGAGACATCTTAGGAGTCG	GeneID:5207	NM_002625.1	55037235	60	0.140369	0.000405242	0.141451	0.0200083	0.728785	0.588416	333.838	337.971
FES	3460609	15	89228969	CTCAGGCTGTGGGCGCCTGAGGCTTCAGCTGGGGCAGGCTTGGCCTGTCG	GeneID:2242	NM_002005.2	89228713	256	0.140195	5.28508e-05	-0.328217	0.107726	0.360737	0.220542	735.776	893.529
SETBP1	1710152	18	40535169	GTCTCTTTGCTTCTCAGTTGCAGATCTGATCTCTTCTGAACACCTCATCG	GeneID:26040	NM_015559.1	40535467	-298	0.139923	1.09536e-05	0.389435	0.15166	0.839553	0.699629	832.872	641.567
C9orf16	840189	9	129961663	CTTCCGGATATACCTCTTGTGGCTTCCGGATATTCTTCTTCACAGCCTCG	GeneID:79095	NM_024112.2	129962456	-793	0.139901	0.000295952	-0.203528	0.0414236	0.370064	0.230163	679.694	671.478
GPR135	2100201	14	59001294	CTTGGCAACTGCGCGGTGATGGGGGTGATTGTGAAGCACCGGCAGCTCCG	GeneID:64582	NM_022571.4	59001812	518	0.139781	0.0207399	NA	NA	0.167104	0.0273226	NA	NA
DGKI	4880630	7	137182914	CTAAGTGGTTTGAAGCCCCTTCCGGGATGCCTCTTCTTATACGAACAACG	GeneID:9162	NM_004717.2	137182149	-765	0.13974	0.0418316	0.0229505	0.000526726	0.551986	0.412246	412.099	445.495
CARD14	2470400	17	75766923	CCAGTGTGGTGCCAGCTGCCTCCTTTCTCTGCGGGCTGCTGGGTGGGACG	GeneID:79092	NM_024110.2	75766876	47	0.139397	0.0142941	-0.297672	0.0886087	0.84456	0.705163	416.785	445.888
BHMT	5550056	5	78443439	CGACCACCTGTCTGGACACCACGAAGATGCCACCCGTTGGGGGCAAAAAG	GeneID:635	NM_001713.1	78443439	0	0.139372	0.0119301	-0.172502	0.0297568	0.523357	0.383984	311.354	305.281
PRG1	4560358	10	70517888	GAGTAGCTTCTGCATCATGACCAACTTAGTCTAGCTCTCCCAGCTGCACG	GeneID:5552	NM_002727.2	70517834	54	0.139314	0.0115311	NA	NA	0.27863	0.139317	NA	NA
LHFPL2	6550133	5	77842294	CGGGAGCCCTGTCCTAAAAGTGCAGCAGCAACCAGGACAGTGCCCCCTGG	GeneID:10184	NM_005779.1	77841867	-427	0.139288	0.000137613	NA	NA	0.481065	0.341777	NA	NA
EVL	290437	14	99601344	TTGAGGTTGCCAGCTGTGGGGGGTTGGGCCTGTGCAGTGCCTCTCAGCCG	GeneID:51466	NM_016337.2	99601504	-160	0.138719	0.0130073	-0.366474	0.134303	0.435628	0.296909	2165.59	2120.03
OKL38	5820630	16	82539937	TGGAACCTCTGTTGTCTTTTGCTGCCTCTAGAAACCCTCTTGTGAGCACG	GeneID:29948	NM_013370.2	82540173	-236	0.138709	0.00738818	-0.0560896	0.00314604	0.764322	0.625612	1076.08	778.357
WIT-1	830136	11	32415290	GTGTGTGCGGGCCCAGGACTTACTCGAAGGGCGCACTTCTTGGGAATGCG	GeneID:51352	NM_015855.2	32416051	-761	0.138491	0.0290622	0.245598	0.0603183	0.406064	0.267574	350.906	335.42
TRHR	4830280	8	110168758	CGGTTATTTGTGATTGGGACTTGATCAGAAATTGTAACACTGTTAATGAA	GeneID:7201	NM_003301.1	110168900	-142	0.138408	0.0189167	0.0167781	0.000281503	0.468171	0.329764	288.524	278.778
SFRP1	520605	8	41287005	CGGCCCCACCTGGAGAGGTGCTGCTCACAGCAAACAGCTCCAACTGCGCC	GeneID:6422	NM_003012.3	41286137	-868	0.138283	0.00240186	0.0898712	0.00807684	0.276414	0.138131	951.154	600.212
LOC196549	2230112	13	31422761	CGACCAAGAGGAAAAGAGAGCCCTGGCCAGGACTCACATAGCAGGAACAC	GeneID:196549	NM_145293.2	31422296	465	0.138162	0.000617114	-0.461311	0.212808	0.388258	0.250096	412.556	487.929
RORC	6860487	1	150070884	CGGCACCAAGGGAGCTGCCCCATGGACAGGGCCCCACAGAGACAGCACCG	GeneID:6097	NM_005060.3	150070972	88	0.138105	0.00347241	-0.634135	0.402128	0.550967	0.412862	373.276	437.837
SERPINB7	7650673	18	59592710	CGGCCAGAAACTGAAATGTGTTTTTGCCCCTGTGTGGCATGTTCTGATGG	GeneID:8710	NM_003784.1	59593624	-914	0.13804	8.1361e-05	0.196068	0.0384428	0.813383	0.675343	541.463	332.132
SLC5A1	3140291	22	30769254	CGCAACGCTGCCACCATGGACAGTAGCACCTGGAGCCCCAAGACCACCGC	GeneID:6523	NM_000343.1	30769259	-5	0.138007	0.00791278	-0.318426	0.101395	0.571211	0.433204	465.379	518.472
ZNF135	1110324	19	63262280	AGTGACTGGGCCTGGTGAAACAGGGCGCGCGGGGTGCCTGGGCATCAACG	GeneID:7694	NM_003436.2	63262424	-144	0.13774	0.0431932	-0.376059	0.141421	0.518033	0.380293	627.354	629.754
SLC7A7	730195	14	22354358	CGCACACTCACTCCTTGGTCCTGGATATAAGCAGGTTCTCACGGCAGTGT	GeneID:9056	NM_003982.2	22354852	494	0.137582	0.00533276	NA	NA	0.707358	0.569776	NA	NA
FLRT2	2570703	14	85065854	TTGAAGTTGCCAGCGAAGTTGGTTTTATTCCTTTACTTCTCTGCTCTCCG	GeneID:23768	NM_013231.4	85066241	-387	0.137454	0.00886976	-0.221726	0.0491623	0.268137	0.130683	1699.93	1706.07
ATP6V0A4	2360040	7	138133120	ACAGATCTCTCTTGTCCTCCCCTTGTTTCTCAATAAGGACAATATTTGCG	GeneID:50617	NM_020632.1	138133466	346	0.137134	0.000219731	-0.360348	0.129851	0.37111	0.233976	559.563	881.249
MRGPRF	6580400	11	68536712	CGGAACACCCAGCAGGCAGTGTCCCACACACAGGGAGATGGCTCCCCCTG	GeneID:219928	NM_145015.2	68537311	599	0.137087	0.00273917	NA	NA	0.389555	0.252468	NA	NA
HOXD4	4250475	2	176723371	TCGCACTTTGGTCTCTGGCTATTCCGAAGAAACGTGAAGTTTTTGCATCG	GeneID:3233	NM_014621.2	176724359	-988	0.137037	0.0470745	0.206759	0.0427491	0.570427	0.433391	336.677	322.18
VWA1	3360327	1	1359797	CGGCCAGCACTCGACTTTGCCTAAAAAAGGAAGCAGCAGGCTGAGGCTGA	GeneID:64856	NM_022834.3	1360772	-975	0.136965	0.00746194	NA	NA	0.233039	0.0960741	NA	NA
WT1	3940209	11	32407167	ATTAATGAAAGTTGGTGCGCGGGCCCCTGATTTACAGCTCGGAGTCAACG	GeneID:7490	NT_009237.17	NA	NA	0.1369	0.0296605	0.178929	0.0320156	0.342403	0.205503	445.778	391.765
ACOX2	2940139	3	58498353	CGAGCTTAATAGGCTCCCCTGAGATGGTCCTCATGTGAAAGGATTGCTCT	GeneID:8309	NM_003500.2	58497956	-397	0.136499	0.000734676	-0.750064	0.562597	0.543603	0.407104	875.311	1612.27
MX2	4640187	21	41656136	CTGGGGACAGGGTGGCCTCCATCCTGATCTGGCCAAAAGTCGGGTGGACG	GeneID:4600	NM_002463.1	41655820	316	0.136261	0.0221794	-0.357427	0.127754	0.273248	0.136986	1499.55	2580.9
HIST1H2BE	2690324	6	26291487	AATCCGGAGAACAGTGTTTCCCACTTTTTACAGAATGCACAAACACATCG	GeneID:8344	NM_003523.2	26292003	-516	0.136058	0.0058133	0.0909332	0.00826885	0.285837	0.149778	1073.02	942.611
SPRR2A	2640598	1	151296563	AAACCCCTGGTACCTGAGCACTGATCTGCCTTGGAGAACCTGGTGAGTCG	GeneID:6700	NM_005988.2	151296612	49	0.136012	0.00311992	0.014072	0.000198021	0.601998	0.465986	2216.34	378.565
MLLT11	580270	1	149297605	CTCCTGTTGTTTTCTCAGCCCCTTCCCTATTCACTGTGGGGTTGGATTCG	GeneID:10962	NM_006818.3	149298775	-1170	-0.13619	0.02049	NA	NA	0.0842158	0.220406	NA	NA
ADAMTS2	7560619	5	178704387	GAGCCGGCTGCCGAGCGCGTAGCCTTGGGCCCTAAGGATTGGTTGGGGCG	GeneID:9509	NM_021599.1	178704935	548	-0.136723	0.000452298	-0.173934	0.0302532	0.0462385	0.182961	380.07	368.163
GAL3ST1	1850470	22	29290857	GGAGCATTCCTGTCTCCCAGTGATCGCAGAGGCAGCCTGGGAGTTGGACG	GeneID:9514	NM_004861.1	29290876	19	-0.136763	0.000514211	NA	NA	0.342754	0.479518	NA	NA
D4S234E	1710673	4	4438780	CAGGCAGGACGGGTTGGAGGTCTGCAAACAGGACCCTCTCTGGGAAGCCG	GeneID:27065	NM_014392.2	4439653	-873	-0.136865	0.000112306	-0.179859	0.0323493	0.124432	0.261297	373.617	328.13
C20orf39	460288	20	24397865	AGGTGGCCACCAACTTTGGCCCAGACCAGGGAGGCCCTAGCGGGGGATCG	GeneID:79953	NM_024893.1	24397835	30	-0.13687	0.00118515	-0.219447	0.0481569	0.127786	0.264656	475.019	456.303
ZDHHC15	1980438	X	74659535	ATGCGGCGAGGCTGGAAGATGGCTCTGTCTGGGGGGCTGCGGTGCTGCCG	GeneID:158866	NM_144969.1	74659600	65	-0.137203	0.0210431	0.144828	0.0209751	0.0888271	0.22603	307.655	304.49
CENTB5	6280593	1	1228458	TGGCATGGTGGAAGCCGGTAAGGCCTACGTCAGCACCAGCAGGCTTTTCG	GeneID:116983	NM_030649.1	1228503	45	-0.137559	0.00123555	-0.00145925	2.12942e-06	0.764351	0.901909	419.173	406.975
FAM107B	1850162	10	14856979	CGCTTCAGGGTAGGGTAGTGCCAAGTCAATAGACAATTGCTTCAGGTTAC	GeneID:83641	NM_031453.2	14856902	-77	-0.137664	0.000891169	NA	NA	0.530751	0.668415	NA	NA
PRKCB1	7400338	16	23754339	CGGCCACAAGCCTTTCCGAATGAGTGACAGCGGGAGCCCATCCCTCCAGG	GeneID:5579	NM_002738.5	23754823	-484	-0.137765	0.00034382	-0.14058	0.0197628	0.15735	0.295115	1702.13	1658.24
AMMECR1	940132	X	109447407	CTCCCTTGCGCTCGGGATGGGGCTCAGAGTTGAGGCAAAGTGCGAGTCCG	GeneID:9949	NM_015365.2	109448036	629	-0.137818	0.0471847	-0.173886	0.0302363	0.0507009	0.188519	662.433	545.779
HIST1H2BH	2370286	6	26358915	CGCCCTGAATTATGTAGTGTGATAGGACTTGTGATCAGCTACTAGGTCTC	GeneID:8345	NM_003524.2	26359858	-943	-0.137854	0.000137518	-0.115272	0.0132876	0.0465403	0.184395	2556.76	1822.05
KIF4A	6560465	X	69426419	CGCCGCACCACCTCACCAGTGGGCAGTCCACAGCGACCTCAGACTCCGCT	GeneID:24137	NM_012310.2	69426687	-268	-0.137997	0.0131462	-0.204653	0.0418829	0.0483189	0.186315	1278.44	935.293
HS3ST3A1	3460328	17	13445899	GCTCTTGGACCCCACCTGTGAGCCGCGTGGCTGGGCTGGGCTGGGCTGCG	GeneID:9955	NM_006042.1	13445969	70	-0.138144	0.00564759	-0.132323	0.0175093	0.183545	0.32169	1385.83	962.928
TGM3	2510291	20	2225040	AGGACAAGCTTTGCCTTGTTTGTGTTTGCGTTTCTTTTACACATCCGTCG	GeneID:7053	NM_003245.2	2224675	365	-0.138199	0.0204523	0.0967408	0.00935877	0.560003	0.698201	814.817	357.55
RPIP8	3180575	17	39741734	CGCTTTCTTGGAGGACAGCCCCAGAGCCATGGTGGTCTGGACAAAGCTCG	GeneID:10900	NM_006695.3	39741490	244	-0.138291	0.000617114	-0.241487	0.058316	0.218444	0.356735	475.976	343.662
CEACAM7	6200242	19	46883403	CGCTCTCATGCGGCAGAAGACAGACAGGCAAAGAGATCTAGAATGTGAAG	GeneID:1087	NM_006890.1	46883936	533	-0.138298	0.00240398	-0.0113407	0.000128611	0.596767	0.735064	512.938	427.75
DNAJA4	1980270	15	76343557	CTGGCTGGAGAGTAGGCGGCCTGGAGGGCTGTGTTGGCCGGAGCCCTGCG	GeneID:55466	NM_018602.2	76343551	6	-0.138439	0.00118992	-0.551783	0.304464	0.751886	0.890325	1829.89	1445.2
MMP25	3170129	16	3036712	CCGGGAAGTGCGCGGTGGAGTCAGCGGAGGGTCCCGGAGGGCCAGGGTCG	GeneID:64386	NM_022468.4	3036683	29	-0.13845	0.011354	-0.256612	0.0658498	0.0804506	0.218901	500.124	484.058
EBP	1990332	X	48264871	CGGGTACAGACCTTAATGAGTCCCCGTTTTGATCGACTGATAAGGGAATG	GeneID:10682	NM_006579.1	48265201	-330	-0.138543	0.024801	0.158532	0.0251325	0.0537483	0.192291	772.328	775.245
MTMR8	3440364	X	63532108	GCAAGATGGCGGGAACGGCTACGGTCAAAGTGTCGCGATAGGAGCTTTCG	GeneID:55613	NM_017677.2	63532036	-72	-0.138574	0.0414717	-0.204619	0.0418689	0.109237	0.247812	308.3	303.616
PAK7	4890072	20	9767805	GAGCTGCCCCCGCCGGGGACGACTGGGAGTAAACGTGATTGGATTGGTCG	GeneID:57144	NM_177990.1	9767522	-283	-0.138643	0.00216795	-0.180003	0.0324012	0.103981	0.242625	386.838	313.54
PLEK2	70048	14	66948288	CGCTGAGCCACCGCTTACCCCGCGTCCCCTCGGACATGCAGCTCTGCCCA	GeneID:26499	NM_016445.1	66948581	293	-0.138789	0.00286937	-0.290486	0.084382	0.561149	0.699938	889.598	825.794
CCDC22	2750239	X	48979381	CGTCTCAAGGTGTCTGGGTCCCAGAGCTTTGGGTGTACCAAATATCATGG	GeneID:28952	NM_014008.1	48978955	426	-0.138905	0.00983128	NA	NA	0.0797117	0.218617	NA	NA
CRP	6040221	1	157951055	CGCCACTATGTAAATAATTTTCCAACATTGCTTGTTGGGGCAGGTGTCAG	GeneID:1401	NM_000567.2	157951003	-52	-0.139141	0.00849041	0.0779052	0.00606922	0.597418	0.736559	260.722	263.463
GPR83	4290202	11	93774294	TTTGTTGGAGCACTTTTATATCTCTGCTCCCACCAGGCTGCTAGGGAGCG	GeneID:10888	NM_016540.2	93774066	-228	-0.139404	1.29541e-06	0.29914	0.0894847	0.154635	0.294038	327.82	361.362
DLX5	540132	7	96490830	CGTCCGCTTTGAAACTTACTTAGAGAGTTTAAGAGGGTTAGTGAGCTTGG	GeneID:1749	NT_007933.14	NA	NA	-0.139431	0.00661375	-0.223021	0.0497384	0.255629	0.39506	364.828	293.599
ZNF532	2750112	18	54680764	CGGGGCTGGGAAAACAGCATACCTCATCTGGAATGGAAATCTATCGTCTC	GeneID:55205	NM_018181.4	54681041	-277	-0.139526	0.0101759	NA	NA	0.584047	0.723573	NA	NA
CXorf26	780754	X	75309209	AATTACTGACGAGTCAATCACCTCAGATCTCTCAAGCAGTCCAGCCTACG	GeneID:51260	NM_016500.3	75309173	36	-0.139594	0.0447725	NA	NA	0.0682822	0.207876	NA	NA
WDR44	7040128	X	117363780	GTATTTCTTTACAAGTAAAAGACCGACTCAAAATCACCCCTCTCAAAACG	GeneID:54521	NM_019045.3	117364070	-290	-0.139807	0.0365722	NA	NA	0.0546025	0.19441	NA	NA
AFF2	6130674	X	147390419	TTGCCTTCTCCTTTGATGAGCGAGTCTCCTGGCGAAGTCTGAGGTTTTCG	GeneID:2334	NM_002025.1	147389831	588	-0.139979	0.00320601	NA	NA	0.0436607	0.183639	NA	NA
IGF2AS	1470021	11	2122001	AGCAGGTATCTGGGAGTCCCGGGAGCGCCCGGGAAGCAGCGTCCTGGTCG	GeneID:51214	NT_009237.17	NA	NA	-0.140075	0.00018627	-0.0270443	0.000731394	0.155377	0.295452	328.648	342.248
MCAM	4070600	11	118693355	GGCTACATTGGCTGGCAGGGGCTGAGCAGCGGTGAGCCTGGCTGGCTTCG	GeneID:4162	NM_006500.2	118693050	-305	-0.14011	0.00247733	0.0364899	0.00133151	0.252711	0.392821	281.506	287.868
GPX2	1030224	14	64479205	CGCAGAGTGAGCCCCGCAGAGAGGCCTGAGCCCACTTATGAGCCTATTAG	GeneID:2877	NM_002083.2	64479284	79	-0.140157	0.0271335	-0.267254	0.0714248	0.688228	0.828385	13061.9	3846.36
HTR2B	3940386	2	231698044	CTTGGCATGCTTGCAGCTATACAACGTATTTGTTTCACTGCTTTCAACCG	GeneID:3357	NM_000867.2	231698068	24	-0.140203	0.00169266	-0.166619	0.0277618	0.399155	0.539358	520.968	633.59
SH3GL2	2630070	9	17569227	TTTATGGAACTGCTTCTTGAGGCCGGCCACCGACATGGTGCAGGAGGCCG	GeneID:6456	NM_003026.1	17569194	33	-0.140219	0.00222225	-0.182141	0.0331754	0.156599	0.296818	710.532	363.078
WDR44	450685	X	117363720	CGTTGGTGTGGACATTTTGGCGTATATTTACGATGTCTTACTATCCAAGC	GeneID:54521	NM_019045.3	117364070	-350	-0.14022	0.024694	NA	NA	0.0529453	0.193166	NA	NA
GLRA2	7560259	X	14457801	AATCCCCCAGCTGCTTTTCCTGAATAATAAAAATGCTGCTACCTTAATCG	GeneID:2742	NM_002063.2	14457571	230	-0.140396	0.0116759	0.247924	0.0614662	0.458644	0.59904	270.858	285.924
CA1	2100408	8	86477471	CGGATAAAACACTTCAATGCTCAGCTAGATGAAAGGCAGAAGTCTTTGTT	GeneID:759	NM_001738.1	86477594	123	-0.140592	0.000238096	0.154562	0.0238894	0.659623	0.800215	317.572	321.045
SCUBE3	6400402	6	35289379	CTGTTTGGTCTGGAGCCGAGCGGAGCTTGCATTGATCCATTGATTGCGCG	GeneID:222663	NM_152753.2	35290168	-789	-0.140656	0.00387814	NA	NA	0.190814	0.33147	NA	NA
IMP4	2120193	2	130817910	TGCAGGAGTTCCTCTGAGCTCCGTGGGGAACAGTGCTGGCCCCGAGTGCG	GeneID:92856	NM_033416.1	130816959	951	-0.140663	0.000788727	NA	NA	0.609804	0.750468	NA	NA
MASK	4150491	X	130985107	GTGGGCTGTTAGCGGCGCAGCTCCCTGGGACTCAGTCTACCTTTCTGGCG	GeneID:51765	NM_016542.2	130985008	99	-0.140875	0.0162315	NA	NA	0.0843842	0.225259	NA	NA
CHST4	2650373	16	70117080	CGGTTGTCATGAGTCTGAAACAATGGATGCCCGTGAATAAACGTAAATTG	GeneID:10164	NM_005769.1	70117560	-480	-0.140915	0.00104729	0.0172617	0.000297965	0.297356	0.438271	426.939	425.348
SLC9A6	1440487	X	134895122	TTAGCCAAAGGCAGTGGGCTAGTTTAGACGGCCTTTCATTCCCGGCAGCG	GeneID:10479	NM_006359.1	134895293	-171	-0.141005	0.0174002	0.333289	0.111081	0.0566895	0.197695	1206.02	1197.09
GLA	60142	X	100549707	CGTGACTGATTATTGGTCTACCTCTGGGGATAACCGTCCCAGTTGCCAGA	GeneID:2717	NM_000169.1	100549607	-100	-0.141106	0.022385	NA	NA	0.0815955	0.222701	NA	NA
ALKBH	7380324	14	77245223	CGGGAGAGGCCTAGTCTACAGATAAAGGTTGGAATAATTAGTTCTGAAAT	GeneID:8846	NM_006020.1	77244097	-1126	-0.141196	0.00126917	-0.177516	0.031512	0.441154	0.58235	622.071	637.394
LONRF3	290722	X	117993096	CTCTCCGAGCGGCAGCAGCTGGTGGCTGAGCAGCTGGAGCAGCTGGTGCG	GeneID:79836	NM_024778.4	117992741	355	-0.141548	0.0357133	NA	NA	0.0684357	0.209984	NA	NA
CLEC4C	6900564	12	7794437	GATTCACGTCTCTCTTTGGTCATCCTCTAGCGGATTAGCCTGGATTTACG	GeneID:170482	NM_130441.2	7793336	-1101	-0.141632	0.0431541	NA	NA	0.503519	0.64515	NA	NA
A2ML1	4490475	12	8866463	GCATCAGTCATCACTGCACACCCTACCTGGAATTAGTATATAAAGCTACG	GeneID:144568	NM_144670.2	8866484	-21	-0.141638	0.0310915	NA	NA	0.63725	0.778888	NA	NA
C1orf104	4730315	1	153557921	CGACTCCATCTGCAAACACTGCAGTGGAAACTAATGGTCAGTCGATTGCG	GeneID:284618	NM_173639.1	153557959	38	-0.141657	0.00733194	NA	NA	0.26215	0.403807	NA	NA
NLGN3	450195	X	70281500	CGGACCACCCATATCGCCTCCAGGCCAAGGGCTCCGCACCCGAATCCCCG	GeneID:54413	NM_018977.2	70281436	64	-0.141696	0.00583174	0.128458	0.0165016	0.381118	0.522814	302.636	309.929
PITX3	2680403	10	103991251	GCCCTGGTCTGCCATAAAGTGAATGGGCGCCGGCTGGGGGTGGCAGTACG	GeneID:5309	NM_005029.3	103991221	-30	-0.141721	0.00412322	0.132996	0.017688	0.0510791	0.192801	321.917	339.741
ABL2	3370465	1	177466236	CTGACAGTAAAGTTAATCTTCCCACTGGCATCCTTTATACACTGTGCACG	GeneID:27	NM_005158.2	177465359	-877	-0.141727	0.00016679	-0.149676	0.0224029	0.284015	0.425743	389.901	392.904
RPGR	1240309	X	38071950	CGCCGCAGGGACCCTGCCCATGAGTGGCAAACGTCACAAATCCCATACTC	GeneID:6103	NM_000328.2	38071732	-218	-0.141761	0.0108839	0.28505	0.0812533	0.0649833	0.206745	813.099	933.062
LRRC17	60471	7	102340529	CGGACCACTTTTGTGGAGACAGTCTGAGCACAAGTCTAAAGCAGAGTCCA	GeneID:10234	NM_005824.1	102340688	-159	-0.141794	0.0019936	-0.145752	0.0212437	0.27505	0.416844	2389.9	1831.77
ADAM12	6400592	10	128067313	CGGTCCAGCTTTTCAGGCTGAAGCTGGAAACGATGACTCTGCTACTCGCT	GeneID:8038	NM_003474.3	128067055	-258	-0.141832	0.00572849	-0.337781	0.114096	0.287046	0.428877	318.271	305.878
CXorf53	5910142	X	153951795	CGGCACGGCATATATTGTGCTTTGATTTAGAATCGCTTTCAAAATCCACG	GeneID:79184	NM_024332.2	153952904	-1109	-0.141927	0.0361491	NA	NA	0.131189	0.273116	NA	NA
MSC	240154	8	72918425	AGGACCGCTATGAGAACGGCTACGTGCACCCAGTGAACCTGGTAGGGGCG	GeneID:9242	NM_005098.2	72919177	752	-0.142018	2.40313e-05	-0.256358	0.0657195	0.0811322	0.223151	1594.92	1099.1
LRRC25	5270458	19	18370505	CGGAGACCTTGAAGAAAAAGCGGGAAACTGCTTTTCAACATGTCCAGAGA	GeneID:126364	NM_145256.2	18369415	-1090	-0.142041	0.00280372	NA	NA	0.624686	0.766727	NA	NA
FRMPD4	4830373	X	12066961	CGCCAGCAACAGCAGCCTCCGCAGCCCCATGGCCAAGACCTCAGTGCGCC	GeneID:9758	NM_014728.1	12066506	455	-0.142138	0.0114047	NA	NA	0.136872	0.27901	NA	NA
ZNF610	1740048	19	57539755	CGGTTAAACTCGAGGATCTGGAACCACAGAAATCAAACCAGCAGATAGGG	GeneID:162963	NM_173530.1	57540494	-739	-0.142154	0.00954478	NA	NA	0.581825	0.72398	NA	NA
DSC3	3290678	18	26877058	CGCGGTGCATCTCAATGCAGAACCCCAATCCGCCCGCAGGGATCCCTGCC	GeneID:1825	NM_001941.2	26876687	-371	-0.142555	0.00219802	-0.342884	0.11757	0.242406	0.384961	1475.62	397.457
XKRX	5340059	X	100070999	TGGTGGTCAGAAGTGCTTCTGAAGAGCGGCCCAAGCCCCTTTTTGTCCCG	GeneID:402415	NM_212559.1	100070554	-445	-0.142614	0.0436363	NA	NA	0.110056	0.25267	NA	NA
TCEAL1	1570754	X	102770450	CGGCCCTGCCGCAGCCACCTGCTAGTGCCTGCTAGTGTTCTCTGACCCGA	GeneID:9338	NM_004780.2	102770304	146	-0.142661	0.0347646	NA	NA	0.0631762	0.205838	NA	NA
ZHX3	270445	20	39362045	CGGGTGGAGACTGCACTATATGCTTAGGTATACAAATCATACATCTGGAG	GeneID:23051	NM_015035.3	39362153	108	-0.142706	0.0026439	NA	NA	0.710353	0.853059	NA	NA
KLK4	1050598	19	56105749	AGCAGGAAATCCCTGGGGCTGGTTCCTGGGGTACCTCATCCTTGGTGTCG	GeneID:9622	NM_004917.2	56105806	57	-0.143036	0.0010136	0.0589405	0.00347398	0.666828	0.809864	380.066	388.006
RPS6KA2	6130341	6	167195385	CGGCATTGTGTGTGGTGTAAATACATAAATGATAATGAGTACAAGAAACA	GeneID:6196	NM_001006932.1	167195761	376	-0.143039	0.000891169	0.478376	0.228844	0.433977	0.577015	438.014	705.32
MOSPD2	3120114	X	14800922	CGGGCATCCCGAGACCTGGGTCTGTCATTCCTTGCAATGATAATTGGATT	GeneID:158747	NM_152581.1	14801484	-562	-0.143165	0.0145027	NA	NA	0.0532012	0.196366	NA	NA
DCHS1	1110100	11	6633091	AGCGTGCGCCGGGGGTGTGGGGTGCGACAGCGTTGTGTTCCAGTGCATCG	GeneID:8642	NM_003737.2	6633656	565	-0.143173	0.000243273	NA	NA	0.125096	0.268268	NA	NA
CLDN18	4040411	3	139200297	CGTCAGGAACGGACCATGTAATGGAGGCGGTTACTCACCAGTGCCACCTG	GeneID:51208	NM_001002026.2	139200348	-51	-0.143221	0.0134541	0.0941252	0.00885956	0.64752	0.790741	618.327	781.09
RSPO2	1580452	8	109164440	CGGAGCTTAGGGCTCGGCAGAGGTTGCTAATTCACTGATTATAATCACCT	GeneID:340419	NM_178565.3	109164742	302	-0.143275	0.000891169	NA	NA	0.128561	0.271836	NA	NA
KRT15	1980300	17	36928152	TCACCTTGTCCCGGAGCTCTTCAATGGTCTTGAAGTATTGGCTGTAGTCG	GeneID:3866	NM_002275.2	36928666	514	-0.143297	0.000891169	-0.417126	0.173994	0.560943	0.704239	17363.7	1248.11
SCNN1B	1660468	16	23220794	CTGTACTGGTGAGCGCGATGCTTCGCCTAGGTGAACGGGACAGGTACACG	GeneID:6338	NM_000336.1	23221141	-347	-0.143317	0.000504101	0.552933	0.305735	0.173643	0.316959	783.504	1247.01
HADH2	780377	X	53477938	GAAGGTTCTTTGCCTCTGTTGCTTGCCTTCCTTTACGGGCCGGGACAGCG	GeneID:3028	NM_004493.1	53478045	107	-0.143362	0.0292771	NA	NA	0.0628217	0.206184	NA	NA
CNIH3	6770451	1	222870849	CGCCCGTCCCCAACCGTGACTCCGGCCAGCCGGCCTCCGCAACCCAAGTG	GeneID:149111	NM_152495.1	222870802	47	-0.143443	0.0200748	NA	NA	0.151839	0.295282	NA	NA
KRT23	6520551	17	36347296	ATTCATCAACCACATTTGACAGCCCATGGCAGGTTTCCTGTTTTCCATCG	GeneID:25984	NM_015515.3	36347362	66	-0.143498	0.00096361	-0.202137	0.0408595	0.24348	0.386978	391.891	400.748
SCRT2	1440537	20	605283	CGGGCGCTGCAAGAGGAAGTGAAAATCGTCCAGTAATTAATTTTCCTGCT	GeneID:85508	NM_033129.1	604823	-460	-0.143824	0.00371512	NA	NA	0.0752729	0.219097	NA	NA
A2ML1	5570240	12	8866576	CGGAAGTTCTTCTGCAATGGCTGGTGATAGGGCCAACATTCCTAGAAGGA	GeneID:144568	NM_144670.2	8866484	92	-0.143843	0.00723512	NA	NA	0.516356	0.6602	NA	NA
ACTL6B	3800255	7	100092979	GTACCTAGGCCTTATACATGTGTACACATGCTTACACATGTGTACATACG	GeneID:51412	NM_016188.3	100091986	-993	-0.143935	5.55749e-05	NA	NA	0.426074	0.570009	NA	NA
MPP1	3310059	X	153687343	CGGGCGCAGCATTACCCTTTGAGATCTGGACATTGCGAAAATGCCTTTAA	GeneID:4354	NM_002436.2	153686957	-386	-0.143972	0.0102504	0.013252	0.000175616	0.0631916	0.207163	1742.31	1975.68
ITGA4	4760750	2	182030100	TAACGGTGGTTGGGGCCTAGAAGCGGAGCTGTGTGACCCCAAACTGCGCG	GeneID:3676	NM_000885.4	182029864	236	-0.143984	0.00194304	-0.0894621	0.00800346	0.0801669	0.224151	475.026	517.4
SYT10	2690463	12	33483767	CGGCTAACTGGGAAAAAAAGAGAAAACGAAAGAAAAGCCAAACGATGAGT	GeneID:341359	NM_198992.1	33484021	254	-0.144063	0.000495866	0.263892	0.069639	0.165092	0.309155	341.95	340.323
FOXD3	6650360	1	63561521	CGGACAGCCTCAGCCGCCCCACCAGCAGCCCCTGACATTGCCCAAGGAGG	GeneID:27022	NM_012183.1	63561318	203	-0.144109	0.00464073	0.146016	0.0213208	0.272742	0.416851	333.812	335.779
BCAP31	5820221	X	152642618	CGGAGAAAGTTCTAGACGCAGTATCCTCAGAAGCCAGGGGTCCTTACAGT	GeneID:10134	NM_005745.6	152643081	463	-0.144124	0.018748	NA	NA	0.0686486	0.212773	NA	NA
AP3B2	5270678	15	81175668	GCGCGGCAGGGGTTCAGCAGAGGCTGCAGTGTGCAGCGGCGGAGGCTGCG	GeneID:8120	NM_004644.3	81175689	21	-0.144159	0.000585836	-0.147883	0.0218694	0.0321791	0.176338	379.184	295.653
CXorf40B	4590301	X	148857118	GAGGCGGAGGACTGTACTCTGAGGCCAAAAGCCAGAGTCGGCCCTGAACG	GeneID:541578	NM_001013845.1	148857374	256	-0.144278	0.0224964	NA	NA	0.0611013	0.20538	NA	NA
FGF19	3890482	11	69227954	CGCTGCGTCCAGGATCTAGGGCCACGACCATCCCAACCCGGCACTCACAG	GeneID:9965	NM_005117.2	69228287	333	-0.144418	0.00225927	0.0137598	0.000189332	0.170502	0.314919	332.666	341.838
DPPA2	990066	3	110518071	CCTTAGCTAGATCAGGCCATAAACAAAGGGCTTTGGAGACAGGCAGTCCG	GeneID:151871	NM_138815.2	110518054	-17	-0.144632	0.00304771	NA	NA	0.667487	0.81212	NA	NA
NOX3	1510427	6	155818867	TCATGACCTGGGTAAATACAAGGCAAGTCTCTGTCTAATGATTCCTTTCG	GeneID:50508	NM_015718.1	155818729	-138	-0.144697	0.0010353	-0.38668	0.149522	0.552638	0.697335	331.493	313.832
NAP1L2	5720520	X	72351445	CGCAGCAATCTATTTGCACCTAGAAATTTTAGGCAAGTGATAGCTGCGTA	GeneID:4674	NM_021963.2	72351409	-36	-0.144717	0.00912744	-0.0605627	0.00366784	0.107312	0.25203	504.574	437.305
PRG3	50768	11	56904791	CGGTGGAGTAGTGTCCTCGCTAAAAGACAGTAGATATGCAATGCCTCTTG	GeneID:10394	NM_006093.2	56905199	408	-0.145016	0.00235685	0.377274	0.142336	0.457633	0.602649	296.784	296.31
AMOT	4260671	X	111970237	GGTGGCATGAACTTGGTCGTGCCCTCGGCGTGAGTGAATCGATCTAGGCG	GeneID:154796	NM_133265.2	111970699	462	-0.145144	0.00199289	-0.0240084	0.000576403	0.0576123	0.202756	986.222	1406.22
SH3BGRL	1030707	X	80344705	CGTGAAGTCAAGTAAAATCGCACACTGGTGAGTTTCAAGAGTGAGACATT	GeneID:6451	NM_003022.1	80344278	427	-0.145306	0.00554577	NA	NA	0.0767136	0.222019	NA	NA
BHLHB9	2320504	X	101862253	CAGAAGACTGTCATCCATGGTACAGGACTGCGGCGAACAAGCTGACTGCG	GeneID:80823	NM_030639.1	101862310	-57	-0.145666	0.04551	NA	NA	0.149383	0.295049	NA	NA
MMP24	1580326	20	33277475	CGCTTGATAAATATGGGTTGTTTTGGATGAAAGATGATCTTCCCAGCTGG	GeneID:10893	NM_006690.3	33278117	-642	-0.145692	0.000470974	0.0216487	0.000468666	0.3906	0.536293	351.326	358.365
APC2	7050196	19	1401493	GAAGCCCGTGAGTGGGTGTGTGCGCAGGACCGGCTGCAGAAACGCTGACG	GeneID:10297	NM_005883.2	1401148	345	-0.145797	0.0030128	NA	NA	0.44834	0.594137	NA	NA
ADA	4060615	20	42713207	CTGTGCCCGGCGCCTACTGAGTGCTCAGTGAATGGAAGCAGCTTTGTACG	GeneID:100	NM_000022.2	42713790	583	-0.145972	0.000720164	-0.543473	0.295363	0.292531	0.438503	1883.35	1302.92
ELOVL2	4150010	6	11152092	GGTTCGGGGGTCCGGAGGGTCGGAGGGTGGGCTGCGCGCGGGAATGGCCG	GeneID:54898	NM_017770.2	11152563	471	-0.146093	0.000463335	-0.253216	0.0641181	0.0740993	0.220193	325.801	308.51
SPOCK	10020	5	136862762	CGTGCCCAGAGGAACCCCGCGCCCCAACTTGGAGTAGTTGGGACCTCCCC	GeneID:6695	NM_004598.2	136862894	132	-0.146177	0.000585836	-0.121582	0.0147822	0.135997	0.282175	801.9	1215.59
NDUFB11	3780180	X	46888995	AGACCCTGCAGCACCATCTGTCATGGCGGCTGGGCTGTTTGGTTTGAGCG	GeneID:54539	NM_019056.2	46889381	386	-0.146334	0.0209521	NA	NA	0.0490463	0.19538	NA	NA
CRMP1	2600132	4	5945999	CGCTCTGGAGGCACACGCGGGTTCATACCTGCACACCAGACAATTACGCC	GeneID:1400	NM_001313.3	5945686	-313	-0.146385	0.000339939	-0.23679	0.0560695	0.194719	0.341104	1896.46	595.835
LANCL3	840286	X	37316018	CGGAGCTGAGGACCGCTTGAAGTCGTGCCCTGCAGCCCCGCACACCACCT	GeneID:347404	NM_198511.1	37315741	277	-0.146393	0.0161809	NA	NA	0.218395	0.364788	NA	NA
SYT3	6770377	19	55833173	ACAAAAACACATACACAAACCGGTCACTGTCAGACTGTCTGTGAGAAGCG	GeneID:84258	NM_032298.1	55833114	-59	-0.146533	0.00309515	0.272856	0.0744503	0.341776	0.488309	386.222	389.798
AR	4010762	X	66680170	CGCGCTCTTATCAGTCCTGAAAAGAACCCCTGGCAGCCAGGAGCAGGTAT	GeneID:367	NM_000044.2	66680599	-429	-0.14657	0.00309892	-0.0799525	0.00639241	0.555265	0.701835	465.261	422.387
JPH3	6110408	16	86192974	ATTTGGCGAGTCCCTCTCCCCTATAAATTGAGTGAGAGTCGGGACACACG	GeneID:57338	NM_020655.2	86194000	-1026	-0.146647	0.000185655	0.34344	0.117951	0.0866138	0.23326	374.319	488.556
ITM2A	4010156	X	78509515	TATCTTCAGTCTAACACTACTGCAAGCCGAGGTCTGGGATACTTATGACG	GeneID:9452	NM_004867.3	78509703	188	-0.14669	0.0270121	NA	NA	0.136834	0.283524	NA	NA
RELN	1740747	7	103416854	CGGGCAACCCCACCTACTACGTTCCGGGACAAGAATACCATGGTAGGTAC	GeneID:5649	NM_005045.2	103417198	344	-0.146844	7.69234e-05	0.0944688	0.00892435	0.183985	0.330829	517.111	546.818
FLJ25444	6380343	X	23835667	AAAGCCTCGGGGTGAGCCAGGCCTGGCTGCAGAGAGGCCCCAAGAGAGCG	GeneID:254158	NM_152761.1	23836044	-377	-0.147031	0.0290603	-0.221026	0.0488523	0.0739849	0.221016	328.965	322.112
LHX1	2340678	17	32368142	CGGCCTGCGACCAATCAGCGCCTCGCGGTCCCTCTGTAAACCATTCTGCA	GeneID:3975	NM_005568.2	32368612	-470	-0.14713	0.0170426	0.0903851	0.00816947	0.37249	0.51962	283.85	314.625
USP11	6060056	X	46977232	AAACAGTCGCGGGGCTACTGCCATATTGGAAATGGCCCCGTGCACAGACG	GeneID:8237	NM_004651.3	46977258	-26	-0.14724	0.00941432	-0.20886	0.0436223	0.0577855	0.205025	675.532	668.558
PDCD8	150332	X	129127048	CGGAGGAATTGGCTCAGCCATGCCGACCTGACCTTCAAGAGATTTGAACC	GeneID:9131	NM_004208.2	129127489	441	-0.147366	0.0390531	-0.125327	0.0157069	0.0685095	0.215875	570.661	536.081
NHS	3460603	X	17302937	CAAAGGTCTTGTACAGAGCTGGAATTCGGCGAAAAACTTGCTCCAACACG	GeneID:4810	NM_198270.2	17303464	-527	-0.147516	0.00797753	0.34425	0.118508	0.110924	0.258441	848.869	913.188
CXorf42	2120408	X	119263216	CGGAACCAAAGGATGAGCGAAATCGGTTGCAGTAGCGGTTTATTTACACC	GeneID:158801	NM_173522.1	119263116	-100	-0.147611	0.0172401	NA	NA	0.0450257	0.192636	NA	NA
SCML2	610152	X	18282884	GGAGGCAAAGTGCCAAGGGCTTTCCCGGGCTCACAGTGTCTCATGGTCCG	GeneID:10389	NM_006089.1	18282699	-185	-0.147688	0.0167094	0.0836974	0.00700526	0.0660164	0.213704	369.583	381.368
NEUROG3	1230170	10	71003043	GAGAGCGATGAGCAGCGAGGGCCGTGGGGAGCTCAGCGGGCTTCTGGTCG	GeneID:50674	NM_020999.2	71003128	85	-0.147783	0.000171281	-0.141798	0.0201066	0.072938	0.220721	341.552	339.619
ZCCHC12	2350458	X	117842560	TCTGTCCACAGGGGGTCGCAGATCCGGGTCCTTGAGGTTTCAAGATTGCG	GeneID:170261	NM_173798.2	117841815	745	-0.147852	0.0161233	NA	NA	0.308519	0.456371	NA	NA
DPP6	3180280	7	154060477	CGAGTGTTGATATATCTGCAACAGACAAAAAGGAAAAAAGGTAGGCATTG	GeneID:1804	NM_001936.2	154060464	13	-0.147926	0.00161531	-0.244224	0.0596454	0.551089	0.699014	324.263	328.607
ARAF	2640692	X	47305452	CGTGACCCTGACCCAATAAGGGTGGAAGGCTGAGTCCCGCAGAGCCAATA	GeneID:369	NM_001654.1	47305451	1	-0.148227	0.0171055	NA	NA	0.0548974	0.203125	NA	NA
PLA2G7	6040121	6	46810942	GCTCGCAGTGCTGTCGGCGAGAAGCAGTCGGGTTTGGAGCGCTTGGGTCG	GeneID:7941	NM_005084.2	46811061	119	-0.148271	0.00279844	0.0562492	0.00316397	0.153051	0.301323	2029.25	1773.43
RAP2C	6550730	X	131180215	CGCCAAACATCCCTGGACTAGAAGTTGCAGGGGAAATCAAACAGCCCAGA	GeneID:57826	NM_021183.3	131179870	-345	-0.148507	0.0241539	NA	NA	0.0763646	0.224872	NA	NA
CACNG1	1940193	17	62471071	TTAGTGTGCCTGGCTGAGCCAGAGTGGGCTGGCCTTGGGGCCGAGGGACG	GeneID:786	NM_000727.2	62471168	-97	-0.148559	0.00194695	-0.154223	0.0237847	0.686173	0.834732	287.182	280.348
UGT1A6	2470408	2	234264888	TTACTAGAACAGACTTGCCCAGAGCTAGTCATGCACACCTGGCTGGCACG	GeneID:54578	NM_001072.2	234265060	-172	-0.148799	0.00314056	-0.655251	0.429354	0.645281	0.79408	555.114	384.266
FANCG	1850220	9	35070812	CGCCCGGCCCCAGCGTATGACTTCTTAATGATGTCTTTGTAGTACAAGAG	GeneID:2189	NM_004629.1	35070013	-799	-0.149002	0.00909596	-0.440181	0.193759	0.573253	0.722254	1328.08	943.333
SLIT3	4250446	5	168660654	ATGGGGCGTGGCGCCCGGGGAGGTCCGGCTTGGGGCTGGGCTGGGGAGCG	GeneID:6586	NM_003062.1	168660554	-100	-0.14959	0.00179874	-0.0406042	0.0016487	0.16551	0.3151	441.55	435.697
CRB1	4480356	1	195505021	ACACTGTGTGCTAATGCCAAGTTGTCTTGTTCAACGGCAGCTGCTCTACG	GeneID:23418	NM_012076.2	195504031	990	-0.149701	0.00361949	-0.245988	0.0605103	0.646478	0.796178	356.106	351.32
ATP8B1	6770678	18	53551165	AAGTTGACAAACCACTGCTCTAAGATATCTGGTTTCTGCTAACACTAACG	GeneID:5205	NM_005603.2	53550037	-1128	-0.149758	0.00839279	-0.209513	0.0438956	0.456647	0.606405	531.245	438.906
BRSK2	6480402	11	1368185	CGCACCTGTCTGCCCCTTGCCCAGCGTCTTCTCCAGCCGGTAGGGCCCAA	GeneID:9024	NM_003957.1	1367705	480	-0.149771	0.00863511	NA	NA	0.177589	0.32736	NA	NA
SLC8A3	1820639	14	69725439	TGGCTTTTTGATTTGGCTTCTTCCGGCAGCTTAATGGGCAAAGCTCTCCG	GeneID:6547	NM_058240.2	69725540	101	-0.149915	2.71354e-07	-0.0221899	0.000492392	0.0455443	0.195459	302.838	296.14
FAM50A	2630215	X	153325488	ATTAGAGGGACCGGGGCCCAGCCTTGGCTCGGGTTAACGTCGAGGCAGCG	GeneID:9130	NM_004699.1	153325702	-214	-0.149954	0.0290603	NA	NA	0.0703714	0.220326	NA	NA
CLSTN2	7380328	3	141136935	CGGCACCCAGCACAGCCGCCCAGGCAGCATCCTCGCAGCAGCCGCCAACG	GeneID:64084	NM_022131.1	141136897	38	-0.150263	3.53663e-05	-0.158287	0.0250548	0.027854	0.178117	439.994	379.11
NDRG4	7050491	16	57054737	CTGCAGGTCTAAGGTTCCCCTTGGGAGTCTAAACAAAGACTACGGCAGCG	GeneID:65009	NM_022910.1	57055118	-381	-0.150383	4.09502e-05	-0.257741	0.0664305	0.0385488	0.188932	1056.29	523.892
AR	630707	X	66681136	CGCCTGGCTCCTAAGAGCCTTCTTTGCAATGTGCAGCTAGCTCGCCCGCT	GeneID:367	NT_011669.16	NA	NA	-0.150427	0.0087997	0.0435871	0.00189984	0.143984	0.294411	465.261	422.387
RGS7	3370750	1	239587549	CGTGCCTAACGACTCCGCTGAAAGTCCCAGGGAAGCAGATGATTTATTAT	GeneID:6000	NM_002924.2	239587101	-448	-0.150466	0.000163093	-0.13688	0.0187362	0.100977	0.251443	359.615	348.71
DOCK2	6520392	5	168997238	GACATTTCCGAGATAGGGTCAAGACCTGCGCTTGACAACTCAGTTCTTCG	GeneID:1794	NM_004946.1	168996871	367	-0.150513	0.0145027	-0.0891122	0.00794098	0.291348	0.441861	2266.6	2511.3
NHS	4810520	X	17303505	CGACCCTGGTTGGAAGCAAGTGAGAAGAGACCAGGCGCACCCCTAAATTT	GeneID:4810	NM_198270.2	17303464	41	-0.150518	0.0180872	0.420641	0.176939	0.115962	0.26648	848.869	913.188
IGF2BP1	6480754	17	44430174	CGGAGCACAAGATCTCCTACAGCGGCCAGTTCTTGGTCAAATCCGGCTAC	GeneID:10642	NM_006546.3	44429773	401	-0.150832	0.00795884	NA	NA	0.194012	0.344844	NA	NA
NKAP	5810022	X	118961691	AGAAGTACCCAGAACTGTGTCCAAGGTTTCCTCAGATTTGGGCTGTTCCG	GeneID:79576	NM_024528.1	118961763	72	-0.150863	0.0276291	NA	NA	0.06678	0.217643	NA	NA
IRX4	2690110	5	1936413	CCACTGTAATCATTCGTCTCAATTACAAATGAGACCTATGAAAGGACACG	GeneID:50805	NM_016358.1	1935880	-533	-0.15158	0.000339939	-0.145542	0.0211824	0.059839	0.211419	807.413	312.952
H-plk	2490674	7	64088310	TATGATTAACTGCCTTTGTTCTGCTTCTGTAAGACTGCTTTCTCACCTCG	GeneID:51351	NM_015852.1	64088849	539	-0.151818	0.00293281	NA	NA	0.603955	0.755773	NA	NA
FLJ25444	5270544	X	23836235	CGGCCTGGATTTACCTTACGAAAGGTTTTAACCAAGGACTTGAGGTTTCT	GeneID:254158	NM_152761.1	23836044	191	-0.151947	0.0378919	-0.192946	0.0372282	0.0764346	0.228381	328.965	322.112
RPL39	3460079	X	118809040	CGCCTAGAACAAGGGGTGTTTTGCGAACCTGTGTGTCATTCTGGCCTTCT	GeneID:6170	NM_001000.2	118809634	594	-0.152103	0.0216664	NA	NA	0.0528381	0.204941	NA	NA
CHRNA10	6450040	11	3649733	CGGAAACTGATACCTCGGGCCTCTGGGGCTTGAATTATTCAAACTCTGTA	GeneID:57053	NM_020402.2	3649190	-543	-0.152133	0.0018386	0.1298	0.0168479	0.552382	0.704516	381.355	393.636
SOX7	20544	8	10625423	CGAAGCTGATAAATCAGGGGCCGGGTCGCGGCTGCGGGCCAAGTTGGACG	GeneID:83595	NM_031439.2	10625432	9	-0.152141	0.000329921	-0.16717	0.0279458	0.0695859	0.221727	544.029	505.64
DMRT1	1190343	9	831632	CAGGCAGTCCCGGGAATGTTCTGAAAAGTATCCGAAAGTTCTGAGTCGCG	GeneID:1761	NM_021951.2	831690	-58	-0.152202	0.000138875	-0.317255	0.100651	0.077824	0.230026	330.953	318.678
GLP1R	4890347	6	39124754	CGGGGCCCTCCACCAGGACACTGCGCCTGCAGCCCGCAGAGCCACCCGCC	GeneID:2740	NM_002062.2	39124595	159	-0.15221	0.00141752	0.147096	0.0216374	0.174756	0.326966	286.206	289.562
FSBP	7650563	8	95517861	CGCCTCCTATCTATTGGGCTTTGGCTTAGTCGTGATAGAGATATGCATAG	GeneID:10646	NM_006550.1	95518308	447	-0.15233	0.00187058	0.0196058	0.000384388	0.55436	0.70669	314.973	334.909
ZNF673	20349	X	46191477	CGCTTTTGTCCTCAAGCCGAACACTATCAGAAACACGGGGTCCCTGGAAG	GeneID:55634	NM_017776.1	46191703	-226	-0.152424	0.0245317	NA	NA	0.0489429	0.201367	NA	NA
MAOA	2940167	X	43400488	CCATGCTTTGGCTGACACGCTCCTGGGTCGTAGGCACAGGAGTGGGGACG	GeneID:4128	NM_000240.2	43400353	135	-0.152679	0.0280662	0.188541	0.0355478	0.0987938	0.251473	5433.72	10887.7
XK	2000709	X	37429724	AACGGTTTCCCAAGATAGGACCCAAGGGACTCTAGGACCCAGAGGCTGCG	GeneID:7504	NM_021083.2	37430052	-328	-0.152787	0.00682071	-0.0992401	0.0098486	0.10627	0.259057	433.096	572.243
SLC15A4	3130632	12	127875329	ACCGAAAATGTCTTCTAGACTTTGCCGAAGGACTCCTGGGGGCAAATACG	GeneID:121260	NM_145648.1	127874494	-835	-0.152942	0.000290585	NA	NA	0.44528	0.598222	NA	NA
GSCL	50192	22	17517371	TGGCGTGGCCGCTGAGGCTGGGACCGGCGGTGCCCTTGTCTCTGGGTGCG	GeneID:2928	NM_005315.1	17517796	425	-0.153255	0.00367975	0.07105	0.0050481	0.170174	0.323429	289.788	287.804
GUCY1A2	50091	11	106393866	AGGGGGAGTGCCCCCTGTCTAGGCTCTGCTGGAATGGCAGCCGGAGCCCG	GeneID:2977	NM_000855.1	106394381	515	-0.153343	4.67355e-06	-0.0582965	0.00339848	0.0969813	0.250324	390.176	367.944
ADCY5	70403	3	124649966	CTTGGTGGAGCCGCGGGCAGAGCCCCCGGGGGCATGGGGGTAGCCATTCG	GeneID:111	NM_183357.1	124650082	116	-0.153382	0.00625479	0.0338544	0.00114612	0.196741	0.350123	309.75	304.515
WFDC6	4490131	20	43601388	CGCTGAAGGCATCCTTGGCAGTAAGTATTGGGAACTCCGTCCTTGCAATG	GeneID:140870	NM_080827.1	43601548	160	-0.153517	0.00182414	-0.0357271	0.00127643	0.524156	0.677673	292.878	288.669
MAPK15	1820553	8	144869951	AGGTTTTATGTTGCCGAAGCTGGTCTCCAATTCCTGAGTCATTAGCCACG	GeneID:225689	NM_139021.1	144870498	-547	-0.153563	0.000625387	NA	NA	0.559902	0.713465	NA	NA
SYTL4	7550187	X	99873203	CGGGAACTGCGCCCTCCAAGGCGTCCAGTCACCTTTTCGTGGGTTCCTCT	GeneID:94121	NM_080737.1	99873154	-49	-0.153626	0.00530472	0.211286	0.0446417	0.0797075	0.233334	879.262	877.472
PLEKHA6	1070228	1	202595930	CTCCCTGCAGTCTCTTGTGGGGGACTCTAAAAATGCAGCTTACCCAGACG	GeneID:22874	NM_014935.2	202595667	-263	-0.153905	0.000709492	NA	NA	0.134652	0.288557	NA	NA
SUV39H1	4490192	X	48439846	GCGACTGGCTGATAACGTGATTGGCTAGCAGTGTGACAGACAGACCAGCG	GeneID:6839	NM_003173.1	48440075	-229	-0.154453	0.0376441	-0.0753421	0.00567643	0.0683813	0.222834	442.406	426.198
AKR1B1	4280707	7	133794459	TACCTTTAAATAGCCCGTGAGGTCGGCAGAAAGGGCGCCTGCGGTTGGCG	GeneID:231	NM_001628.2	133794428	-31	-0.154472	0.0156255	NA	NA	0.0567922	0.211265	NA	NA
C1QL1	430553	17	40400898	TGGTGATGCTGCTGGTGCTGGTGGTGCTCATCCCCGTGCTGGTGAGCTCG	GeneID:10882	NM_006688.3	40401170	272	-0.155208	0.00121328	NA	NA	0.142791	0.297999	NA	NA
APEX2	3370192	X	55043587	GCCTAGGTTGGCGCGGGCTGGGAGGTGTTCCAGCCCTTTAAGATGTTGCG	GeneID:27301	NM_014481.2	55043505	82	-0.155245	0.0488296	-0.253614	0.0643201	0.0702688	0.225514	1918.21	1906.73
NRN1	2470044	6	5953124	CGCTGAGAGTTGGTTGGTAAATCACTAGTATCCGAAAACTGTCTTATCAG	GeneID:51299	NM_016588.2	5952632	-492	-0.155289	0.00900989	-0.338664	0.114693	0.19117	0.346458	2386.29	1183.41
PDE8B	3830411	5	76542806	CGCCGAGGCCGAGACTCAGACCTGCTACACCAGCGTGAAGGTAAATGCCC	GeneID:8622	NM_003719.2	76542462	344	-0.155562	0.00159386	0.037825	0.00143073	0.132089	0.287651	435.313	444.045
MOXD1	2810703	6	132764114	CTCGGAGGGCAAGTACTGGCTGGGCTGGAGCCAGCGGGGCAGCCAGATCG	GeneID:26002	NM_015529.1	132764325	211	-0.155593	0.000598806	0.0325757	0.00106117	0.0876618	0.243255	3804.86	3514.78
ZMYM3	5420102	X	70391508	CGGTTACTGCACAGGCGTTGCCACTGAGCCAGAGCCATTTAACCCGACCT	GeneID:9203	NM_005096.2	70391148	-360	-0.155812	0.0111013	NA	NA	0.041328	0.19714	NA	NA
LHX3	4920332	9	138236568	CTTGGGCGGGACTCGGGGTAAGCCCCAGCAGGACACTGAGGACAGAAACG	GeneID:8022	NM_178138.2	138236776	208	-0.155917	0.000254362	0.000309926	9.60538e-08	0.182113	0.33803	335.551	340.042
MSN	4070500	X	64803843	CGGCAAGAACTTTCTAAGAGCCAGAGCTGTCTAGAGAAGGAAAAGATAGG	GeneID:4478	NM_002444.2	64804236	-393	-0.156065	0.0193042	NA	NA	0.206069	0.362133	NA	NA
LAMP2	3170500	X	119487126	CGCTGGACCTGGGTCAAGAGCACTGATGACCACCGACCACAGCCTTGCAA	GeneID:3920	NM_002294.1	119487189	63	-0.15636	0.0336349	NA	NA	0.0729614	0.229322	NA	NA
CACNA1C	7560026	12	2031901	ACGAGACTCTGGTAGTCGGGCAAATTGTATTCCTCCTCCTTGGAATTCCG	GeneID:775	NM_000719.4	2032725	-824	-0.156491	1.00929e-05	0.267164	0.0713765	0.0999117	0.256403	524.041	577.503
FOXD1	5490504	5	72780660	CCCGGCTGGAAGGCTCCTACAGGCTGTCGAGGGGTCAAACCAGAGTGTCG	GeneID:2297	NM_004472.1	72780356	-304	-0.156612	1.21838e-06	-0.232072	0.0538576	0.0871952	0.243807	704.296	460.336
IRX4	1740487	5	1935871	TAGAAAAGTTTGCGGAGCGCGGGGATGGACTAACCGGCTCTCCTGCTTCG	GeneID:50805	NM_016358.1	1935880	9	-0.157078	0.010185	0.000660811	4.36671e-07	0.27701	0.434088	807.413	312.952
NDUFA1	3940341	X	118889941	TGAACCTGTGGATGTACGCAGTAGCCAGTCCTGGAATCAACAAGCACACG	GeneID:4694	NM_004541.2	118889762	179	-0.157147	0.0412405	NA	NA	0.0704569	0.227604	NA	NA
SHD	4290482	19	4230441	AGGTTTTTATTTCCCTTTGTGCGGGTGGCTGGGGCCGGATCGAGGCGGCG	GeneID:56961	NM_020209.2	4230659	-218	-0.157633	0.000617901	-0.00608452	3.70214e-05	0.14059	0.298223	338.537	321.952
RPL36	4220470	19	5640943	CGCCCGGCCTAATGGGCGTTTTAACAGTTCATACAGTTTGGTATTATTAT	GeneID:25873	NM_015414.2	5641306	-363	-0.157822	0.00294702	-0.138922	0.0192993	0.540017	0.697839	502.16	495.96
IRS4	3290053	X	107867014	CACGAGTTTACCACCACCATTAACAGCTATTTGCGTAAGGTTGTTTACCG	GeneID:8471	NM_003604.1	107866307	-707	-0.157971	0.0017859	-0.114237	0.01305	0.357227	0.515198	291.026	289.774
FAM78A	5860327	9	133142352	GGACGGTATCAGCGGAGATGTCACGGGCGGCTATTATTCGCTGGTGCGCG	GeneID:286336	NM_033387.2	133141727	-625	-0.158138	0.00028197	NA	NA	0.0233894	0.181527	NA	NA
FLJ20298	3990437	X	105932481	CTGGGAAATAGTCCCGCTTCTTTACCTCTTGGGAGTTGTAGTTTCCTACG	GeneID:54885	NM_017752.2	105932575	-94	-0.158188	0.0387907	0.0707923	0.00501155	0.0907238	0.248912	1137.12	1074.07
APEX2	4810474	X	55043210	ACTGAGGGCGGGGCTTTGGCAGCTGAGCAGTTCCGCTCAGGGTTCCGTCG	GeneID:27301	NM_014481.2	55043505	-295	-0.158593	0.0383433	-0.264207	0.0698052	0.0460288	0.204622	1918.21	1906.73
OPHN1	3290470	X	67570323	TTTTAGGCGCCGGAAGGGTTAAGCCAGGGCGGCAATGAAACGTAGCCTCG	GeneID:4983	NM_002547.1	67570372	49	-0.158632	0.0131902	0.201866	0.04075	0.0745693	0.233202	334.647	367.91
MYT1	3170202	20	62266251	CATTAGCAGCGGTGGCACGGGCTGGCGGAGGAGGCTCCTTTGTAAATACG	GeneID:4661	NM_004535.2	62266271	-20	-0.158748	0.0218036	-0.395911	0.156745	0.62838	0.787128	456.128	894.981
GDAP1L1	130128	20	42309191	TTCCACCCTTGCAGGGAGCCTGACACTGAGGGCTGGCGGCTTTTCTGGCG	GeneID:78997	NM_024034.3	42309322	-131	-0.158831	0.00139977	-0.138388	0.0191513	0.165932	0.324763	302.428	307.965
TMEM47	4040564	X	34584957	CGACAGGTAGTACTGGTGGTCAGCTGTGACCCAGGCCGGGCTCAGCACCG	GeneID:83604	NM_031442.2	34585326	369	-0.158881	4.49992e-06	NA	NA	0.251426	0.410308	NA	NA
RPL39	5080035	X	118810156	GGTTCTGTCCCTAACTTTCTGAGTTGAAAACTTTGATTGGCAACCTTCCG	GeneID:6170	NM_001000.2	118809634	-522	-0.158998	0.035345	NA	NA	0.0659712	0.224969	NA	NA
FGF4	1450356	11	69299271	AGCCGGGCGGAAAGCGCGCGGCTGGAGCTGGGACTCTGAGGAGCAGTGCG	GeneID:2249	NM_002007.1	69299352	81	-0.159213	0.00519289	-0.0131448	0.000172785	0.299894	0.459107	283.742	292.783
ZFPL	1780021	19	58087037	CGTTGCAAAAGAAGTTTCTTTAGCCCAGGTATGTGAAAGATGCTTCTCTA	GeneID:162967	NM_207333.2	58086411	-626	-0.159235	0.000116763	NA	NA	0.464242	0.623478	NA	NA
ELOVL4	2640040	6	80714134	CTAGTATTGGGACTCGCTGGCGTAGGGATGCTGCGCTCAAGGGTGCGACG	GeneID:6785	NM_022726.2	80713941	-193	-0.159302	0.000744373	-0.346	0.119716	0.0961101	0.255412	877.187	475.643
FLI1	5080047	11	128069390	GCTCGGCTGCAGACTTGGCCAAATGGACGGGACTATTAAGGTAAGCGGCG	GeneID:2313	NM_002017.2	128069199	191	-0.159452	0.0167996	-0.134564	0.0181074	0.0844713	0.243924	1160.78	1328.29
PNMA6A	7210184	X	151992153	GCGGTGACCATGCTGCAGGACTGGTGCCGGTGGATGGGGGTCAACGCTCG	GeneID:84968	NM_032882.2	151991521	632	-0.159565	0.000218993	NA	NA	0.687967	0.847532	NA	NA
FLJ25477	3840326	13	24643784	CGTCAGCAGTGGGCTCGCGCCAGGCCACTGTCACCCGTATTCTAAATCAA	GeneID:219287	NM_199138.1	24643857	73	-0.159589	0.000157477	-0.212608	0.0452022	0.0873205	0.24691	308.02	296.694
FLJ21820	450152	2	20886868	GAGCTTAGATTCAAGTTGCCTTGAATATACACTCCAATTAGCAGCAGTCG	GeneID:60526	NM_021925.1	20886308	-560	-0.159622	0.000311671	-0.0776812	0.00603437	0.4382	0.597821	730.935	674.235
FLJ10178	2650497	X	105741952	CGCAGTTATCCAACAATGTCTGGTGAGTCAGGACAGCCTGAGGCTGGTCC	GeneID:55086	NM_018015.3	105741909	43	-0.159652	0.0170558	-0.0732619	0.00536731	0.0703303	0.229982	580.093	420.929
VASH1	2600221	14	76298261	AGACAAAGCCCACTTTGTGCAGGGAGTTGGCCGCAGGCGGGGAATGTGCG	GeneID:22846	NM_014909.2	76298285	-24	-0.159733	5.00847e-12	NA	NA	0.0466214	0.206354	NA	NA
CARD10	1190168	22	36246103	CCCTGGCAGCAGGTACCTGGCAGCTTCTAATGCATAGCGAGACTGTATCG	GeneID:29775	NM_014550.3	36245156	-947	-0.159844	0.000756459	0.0998359	0.0099672	0.677705	0.837548	1073.32	1659.82
DRD1IP	7320014	10	135000357	AAATGTGGAAATAGCTCACAGGCGGCTCCACTGGCAGCTGCTGCAGGACG	GeneID:50632	NM_015722.2	135000401	44	-0.159857	0.000617114	NA	NA	0.114243	0.274101	NA	NA
CXX1	3190333	X	133994276	GGGGATCACCCACTGCAGGGCGGGCCCTGTGAGGCGGGTGATGAGGAACG	GeneID:8933	NM_003928.1	133994063	213	-0.159865	0.0163083	NA	NA	0.0741177	0.233983	NA	NA
C2orf21	5900468	2	210345339	CGACAAGCAGATTGGCAGTTGTCGCATAAATGTATACATTATTTTAGGGG	GeneID:285175	NM_182587.1	210344962	377	-0.159868	0.00123731	NA	NA	0.192959	0.352827	NA	NA
GDI1	60709	X	153318056	CGCATGGCGACCCGCGTTTATTTTATTAGGAAGGAAACAACCAAGCACCC	GeneID:2664	NM_001493.1	153318715	-659	-0.160073	0.00324876	0.0905573	0.00820063	0.117752	0.277825	1540.05	1794.17
PNCK	4810086	X	152592118	CGCCCACAGGCACCCGCTGCCCAAGCCACCAAGCCGCCCGGGATGCACCT	GeneID:139728	NM_198452.1	152592451	333	-0.160139	0.0109106	NA	NA	0.0838782	0.244017	NA	NA
MAGEH1	7100091	X	55494905	AAGGAGTCAGCTGTCTCCAGCCTTCCTTTCCTGTCTTGGCTTACACAGCG	GeneID:28986	NM_014061.3	55495263	-358	-0.16014	2.08358e-06	0.108132	0.0116926	0.0559957	0.216136	565.061	599.62
SOCS2	6560414	12	92491109	CGCATTCCCAAGGACCCAGGACCCTGCGAGCGTGCTCTCCGCGGTCCCTT	GeneID:8835	NT_019546.15	NA	NA	-0.16015	0.0429249	-0.111471	0.0124259	0.278815	0.438966	2714.36	2831.64
USP51	4290348	X	55532949	CTGGCTGAGGAGCGCCTGGACAGCAGCAGTTGCTGACGTTCTATATCACG	GeneID:158880	NM_201286.2	55532356	-593	-0.160151	0.00966827	0.067159	0.00451034	0.0692257	0.229376	359.998	342.253
MSN	4860047	X	64804464	CATCAGCAAAGGGCTATGAGGCTCAGCCAGAGCCATTGGGGTCGACAGCG	GeneID:4478	NM_002444.2	64804236	228	-0.160459	0.0327222	NA	NA	0.0699008	0.230359	NA	NA
TTC13	1780402	1	229182620	TAAATCCAACATATTGCCTGGTCTTGTCCCTGTACCCATGCAGCAGTACG	GeneID:79573	NM_024525.2	229181207	-1413	-0.160462	0.000137613	NA	NA	0.522579	0.68304	NA	NA
COL5A2	2710196	2	189752881	GTCTGCCAAGCAACGGTCTGATTGATGGTAAACAACCAAATCAGAACACG	GeneID:1290	NM_000393.2	189752733	-148	-0.160494	0.00319625	NA	NA	0.237939	0.398433	NA	NA
SCML1	6250324	X	17665226	GCTGAGGAGATGGCTGTGGGGCGGGGCCTCTTACCTCAGGTTTTCCTTCG	GeneID:6322	NM_006746.3	17665510	-284	-0.160828	0.0276875	0.0574819	0.00330417	0.133309	0.294137	1543.49	1415.56
ZNF41	10204	X	47227424	GGTCCAGGTCGGAAATGTAGCCAGTGGGGCCGCCAGGTGGGCTCCAGACG	GeneID:7592	NM_153380.1	47227289	-135	-0.160879	0.0259417	-0.0160377	0.000257207	0.0523253	0.213204	287.444	293.807
GRIN3A	3990451	9	103540851	GGGCGCGGGATGTGCCACTCGGGAATCTCACCAACAGTGGGCGTTTAGCG	GeneID:116443	NM_133445.1	103540683	-168	-0.160994	0.00119014	-0.144556	0.0208964	0.192008	0.353002	321.067	320.382
INA	1450326	10	105027205	TGCAGCTGCTCCTTCTCGTTGGTGCGGATGATCTTGTACTCGTTGGTGCG	GeneID:9118	NM_032727.2	105026910	295	-0.161162	0.00379209	-0.296011	0.0876222	0.162046	0.323208	1404.55	393.121
FLJ37478	4390156	4	2031721	TGTCCCCTCCCGGGCATCCTGGGTGGGGGCGGGTGCCAGGGCAGGTAGCG	GeneID:339983	NM_178557.2	2031385	336	-0.161258	0.000384954	-0.146849	0.0215646	0.078024	0.239282	339.557	333.583
SRPX	610739	X	37964661	CGGGAGCCCTAGCACCTTCTGCGTCCGGGCTTCCAGAGTTCCAATCAAAC	GeneID:8406	NM_006307.2	37965075	414	-0.161356	0.0117584	0.381061	0.145208	0.131438	0.292794	732.893	1158.11
FLJ00060	4730022	19	59739533	CGCCCAGCCTCGCTGTTCTTATCTTGGCAGCAGATTCCGAATGTCGGCTG	GeneID:90011	NM_033206.1	59739982	-449	-0.161541	0.000463335	NA	NA	0.569775	0.731316	NA	NA
UBQLN2	4560634	X	56607087	CGGCCCAAGGCTCGGCTGCTGCCCCGGCTGAGCCTAAAATCATCAAAGTC	GeneID:29978	NM_013444.2	56606797	290	-0.16172	0.00371678	NA	NA	0.0661473	0.227868	NA	NA
LOC124842	7510414	17	29932052	TCTCAGATGCAGCTCCGGGACCAGAGAGTGCAATTCGGGGACACTTTGCG	GeneID:124842	NM_207313.1	29931881	171	-0.161835	0.000463335	-0.0863564	0.00745743	0.139719	0.301554	324.519	329.203
EN1	1400437	2	119321371	AGACAGCGAGATCTATCTGCTAGATAAGAACGAGCGATCCAGGCCAGACG	GeneID:2019	NM_001426.2	119322229	858	-0.161902	0.0017859	0.0979763	0.00959936	0.124131	0.286033	315.283	312.686
ZNF610	4290520	19	57539745	CGAGGATCTGGAACCACAGAAATCAAACCAGCAGATAGGGAGCAACTACT	GeneID:162963	NM_173530.1	57540494	-749	-0.161914	0.000925838	NA	NA	0.568949	0.730863	NA	NA
MGC2574	5390470	11	60365527	GGTGGTGCATCTTATTGGTACCTCAACTTCCCTCACAAACGTTGAAAACG	GeneID:79080	NM_024098.1	60366120	-593	-0.162221	0.0037392	-0.0903717	0.00816704	0.578127	0.740348	697.822	585.247
IRS4	380195	X	107866225	TGCACCTCTTAGTCTTCTTGTCGCTTGGTCGCGAGTGAAGGAGCAACTCG	GeneID:8471	NM_003604.1	107866307	82	-0.162225	0.000514211	-0.00502813	2.52821e-05	0.139587	0.301812	291.026	289.774
SYT2	2510202	1	200946127	GCAAAGGCACTTCGGAGCCGAGTTGGGGCAGCGGTGGAGCGGGGACTTCG	GeneID:127833	NM_177402.3	200946168	41	-0.16227	0.000267264	-0.179699	0.0322918	0.0984915	0.260762	491.663	430.906
FAM58A	6350044	X	152517607	GCCAGGGTGCACTTCCGAGTGGCGAGGTTCATCATGGAGGCAGGTAACCG	GeneID:92002	NM_152274.2	152517775	168	-0.162293	0.0208004	NA	NA	0.0574543	0.219747	NA	NA
MYO3A	2370014	10	26263316	GTGTCGGGACAGCGCAGGGGACTGGCTTGGGGCGGCGGTGGGTAGCGGCG	GeneID:53904	NM_017433.3	26263202	114	-0.162919	0.00109114	-0.0972934	0.009466	0.205315	0.368234	385.663	334.69
HDAC8	3360156	X	71709270	TTACCCGTTTGGGGATCTTGGCCAGGGAGTCACACATACTGACATACTCG	GeneID:55869	NM_018486.1	71709378	108	-0.162927	0.0164412	0.297079	0.0882562	0.137322	0.300249	795.075	834.467
PORCN	2570575	X	48252137	CTTGGATGGCCAGAAATCCTCCGGAGGCAGACGGTCTGGGGCTGAAACCG	GeneID:64840	NM_022825.2	48252315	-178	-0.163475	0.0277849	NA	NA	0.055089	0.218564	NA	NA
GNAZ	6270064	22	21743260	CGGACAGCTAGCAGTTCTCGGTCACTGCTCTTGCAGCGAGCAGGTTCCTC	GeneID:2781	NM_002073.2	21742669	591	-0.163528	0.00179735	-0.32367	0.104762	0.214648	0.378177	409.784	367.1
BCORL1	2750598	X	128943139	CTCCCATGGAAATCCAGGTATTCGCCTTTTGCTTAAAAGCCATTAAATCG	GeneID:63035	NM_021946.2	128944350	-1211	-0.163629	0.0365286	NA	NA	0.0706511	0.23428	NA	NA
ADCY1	510102	7	45581245	ACGTGGGCGCTTGGCGGGGACCAAGGTGGCTGTGACCAGCAAGTGCGACG	GeneID:107	NM_021116.1	45580646	599	-0.163882	0.000483811	-0.118504	0.0140431	0.156722	0.320604	506.435	469.19
AR	780372	X	66680725	CGCACCACGCCAGCCCCAGCCCGGCTCCAGCGACAGCCAACGCCTCTTGC	GeneID:367	NM_000044.2	66680599	126	-0.163904	0.0101381	0.040853	0.00166897	0.176249	0.340154	465.261	422.387
MED12	1450075	X	70255381	ACCTCCTTCTGTTTGGGGTCCTGAGGGTAAACATCGGGAGGCCCCAGCCG	GeneID:9968	NM_005120.1	70255298	83	-0.164202	0.0316038	NA	NA	0.0761145	0.240317	NA	NA
ZIC3	4050465	X	136476219	TTGGCAAACTCCGCCCTCCACTTACTATTTTGCTTATTTTTCTTTGTGCG	GeneID:7547	NM_003413.2	136476012	207	-0.164283	0.00366984	-0.0588538	0.00346377	0.361796	0.526079	356.488	347.152
CD99L2	6380341	X	149817380	CGAGCAGGTGTACCACTGGTGACAACAGCTGTCCCCAAGAGTTTACCTTT	GeneID:83692	NM_134445.2	149817837	457	-0.164293	0.007029	-0.0743675	0.00553053	0.0458665	0.210159	1216.13	1636.61
FLJ39827	360681	X	63341847	CGCCGCCAGCCAGCACCCCAAGCCATGCATTTGTAGGCCAGGAGCTCTGC	GeneID:139285	NM_152424.1	63342349	502	-0.164392	0.00336794	-0.123491	0.01525	0.0348728	0.199265	672.606	567.873
PRKAR1B	1470368	7	718982	CGACCACCGCGGCTGCCTGAGCTGCTCACACCTAGGGGATCACATCCCTG	GeneID:5575	NM_002735.1	718659	-323	-0.164579	0.0290055	0.22791	0.0519432	0.24071	0.405288	336.701	346.816
FLJ00060	5670215	19	59740102	CGCCAGTCCCTGGCGGGACCTATAGATGCTATGGTTCCTTCAATGACTCT	GeneID:90011	NM_033206.1	59739982	120	-0.164757	0.00320857	NA	NA	0.639251	0.804008	NA	NA
SLC25A14	4780338	X	129301880	CGAGCTCGCTCTGACAGCTGAGGAACTGGCAAGATCCTGCTACCCAGAGG	GeneID:9016	NM_022810.1	129301728	152	-0.164775	0.0322845	NA	NA	0.0808528	0.245628	NA	NA
SLAMF9	2600544	1	158192040	CGTGACTTCATGGAGCTCATAATGCTAACAATTGACATTGGACAAGTAAC	GeneID:89886	NM_033438.1	158190634	-1406	-0.164939	0.00024807	-0.0725994	0.00527068	0.618313	0.783252	504.791	488.498
FLJ39237	3460070	7	100610000	CCTGAGGGGCGGTGGCCTTCTGCTGCCCCATTCTGCGGTGGAGGAGCACG	GeneID:375607	NM_198571.1	100610277	277	-0.165018	4.49992e-06	-0.2046	0.0418611	0.0907782	0.255796	326.745	314.483
WDR45	5490431	X	48844907	CGGCCCGGTGTGTGACCTCACTAACCTCCACCAGCGCGCACCCTGTCCTG	GeneID:11152	NM_007075.3	48845003	96	-0.165443	0.0245379	NA	NA	0.088271	0.253714	NA	NA
PGK1	2640292	X	77246019	GGGTTGGGGTTGCGCCTTTTCCAAGGCAGCCCTGGGTTTGCGCAGGGACG	GeneID:5230	NM_000291.2	77246425	-406	-0.165469	0.0211084	NA	NA	0.0767298	0.242199	NA	NA
EYA2	360181	20	44957403	AACACTACCTGAGGGCTTGAGTTTGCGGACTGGGGGAGCGCCCCTTATCG	GeneID:2139	NM_005244.3	44956916	487	-0.165509	5.5716e-08	-0.360938	0.130276	0.138642	0.304151	1682.51	615.47
HAS1	990736	19	56919850	TGGAACCGGAGCTGTGAGTGAACATCTGTCCATTCAGCGCCTAACTGACG	GeneID:3036	NM_001523.1	56919033	-817	-0.165561	0.000125395	0.0960173	0.00921931	0.439662	0.605224	393.466	375.586
MTMR1	6550592	X	149612299	CGCATAATCCGTTTGGGGATTCCGAACCCCAGTGGCTCTGTACGCACCCA	GeneID:8776	NM_003828.1	149612503	-204	-0.165572	0.0175671	-0.292282	0.0854288	0.048628	0.2142	482.063	376.763
TRIM29	6370403	11	119513720	TAGTTGGAGTTCTTGTCGTCCCCGGACTCGACAAACTGGATGATGGGTCG	GeneID:23650	NM_058193.1	119514073	353	-0.165582	0.000474806	-0.40747	0.166031	0.708837	0.874419	1159.96	443.398
GATA5	5900762	20	60474987	GCCACAGCGTGGTGTTGGTCGTGTGGCAGTTGGTGCAGCAGAGGCCGGCG	GeneID:140628	NT_011362.9	NA	NA	-0.166102	0.00171289	0.388635	0.151037	0.734395	0.900496	305.78	321.682
RP2	2900053	X	46581295	CGACCCAGCGCAGCCAATGAACGCTCAGCGCCTGTTGAGCCAATCAAAGC	GeneID:6102	NM_006915.1	46581320	-25	-0.166111	0.0119051	0.0332657	0.00110661	0.0716635	0.237774	381.125	382.399
DACH2	2640326	X	85290555	CGGCAGGCAGATCAGTTCCTGGCCGTCCATCAGGAACGAAGCCACCTTCA	GeneID:117154	NM_053281.2	85290281	274	-0.166252	0.00861568	-0.0467268	0.00218339	0.141636	0.307889	320.938	307.959
DNASE1L1	4540706	X	153293500	CGGCCTGGGCCCACTCACTGGTCCAGAAGCAGCTGTAGGTGCCCACCAAG	GeneID:1774	NM_006730.2	153293621	121	-0.166382	0.0299777	0.420534	0.176849	0.112969	0.279351	1241.71	1488.8
EYA4	2650561	6	133605457	CGCCGCACAGCAACCCGAACTTTCGTTTGGTAGCACTTGAAAGAGTTTTC	GeneID:2070	NT_025741.14	NA	NA	-0.166461	0.00112562	-0.184577	0.0340687	0.267964	0.434426	506.32	476.968
RTN1	4880364	14	59406725	CGGGCGACTGGGAATATTCGCGGGCTGGTAGAAAACAACAATTTTATTTT	GeneID:6252	NM_021136.2	59407310	585	-0.166704	5.02244e-06	-0.0446529	0.00199388	0.0527705	0.219474	724.394	852.895
SIGLEC12	50278	19	56697802	CGCTCAATGATGGACAGGATTTCATGGGAGAAGAAATGCACCTGAATTCA	GeneID:89858	NM_033329.1	56696855	-947	-0.166737	0.00133682	NA	NA	0.672217	0.838954	NA	NA
KCNA6	6370193	12	4788652	AGCTTACTGGTGAGGCAAGTGTGCGTCTATTTCCATGGCGCCCTGGCTCG	GeneID:3742	NM_002235.2	4788603	49	-0.167048	0.0249823	-0.423479	0.179334	0.24258	0.409628	333.744	327.177
DGKE	2630019	17	52267142	GGATGGCGAGCTCGGGGTGCACCGCCTGTTTCTTTTCTGGTTAGGTATCG	GeneID:8526	NM_003647.1	52266552	590	-0.167473	0.00016511	-0.309904	0.0960405	0.0274062	0.194879	368.405	353.328
UXT	6420523	X	47403793	CGCACAGGTGGAGGTAGAGGAAGTGAAGAGTTTAATATTTAAAAGGACCT	GeneID:8409	NM_004182.2	47403504	-289	-0.167646	0.0316997	0.103032	0.0106155	0.100106	0.267752	448.246	431.973
UNQ739	5090484	7	49784309	TAGGTTTGGCGCCGGTCTTCAGGGCTGAGGGTGCATGCTGGGTGTCCCCG	GeneID:375567	NM_198570.1	49783803	506	-0.168407	1.99952e-07	-0.151776	0.0230359	0.184083	0.35249	397.036	333.074
CCDC65	6280164	12	47584337	TCTGGAAGTCCCCTTTCTAGGGACATTTTTCTTCTAAGCTCTGTAACGCG	GeneID:85478	NM_033124.2	47584197	140	-0.168452	0.000592973	NA	NA	0.0842162	0.252669	NA	NA
ATP7A	5050369	X	77052950	GTAGGACTTACCTGGTTTCTCTATCCTATGGTTAAACCTCTGGAGCTACG	GeneID:538	NM_000052.2	77052855	95	-0.168472	0.022359	0.351529	0.123573	0.076594	0.245066	436.674	462.186
PTPRO	5820176	12	15366586	TTATGGGTCGGCAGCCAGAGTGAGAGTGTCCCTGCTGCCAGAGGACTACG	GeneID:5800	NM_002848.2	15366754	-168	-0.168567	0.000249193	0.0499927	0.00249927	0.160332	0.328899	683.159	729.184
MMP2	6650670	16	54070692	GGCTGCGCATCTGGGGCTTTAAACATACAAAGGGATTGCCAGGACCTGCG	GeneID:4313	NM_004530.2	54070589	103	-0.168865	2.00295e-05	-0.0964798	0.00930835	0.187528	0.356393	5641.78	6039.71
CD99L2	3310044	X	149818600	TTCATATCTGCAGAGTCGATCTCAAAAACGTGCTTAATGACCGACAAACG	GeneID:83692	NM_134445.2	149817837	-763	-0.168894	0.0177331	-0.0583861	0.00340894	0.0538358	0.22273	1216.13	1636.61
MGMT	3120669	10	131154830	CGGCATCGCCCACCACAGGCCCTGGAGGCTGCCCCCACGGCCCCCTGACA	GeneID:4255	NM_002412.2	131155456	-626	-0.168965	0.000137613	-0.228803	0.0523506	0.522033	0.690998	1605.21	1632.4
CASK	10167	X	41668099	TGAGTGGGGCGCGCCGGCTGCAGCTGCCGAGGCGGGGCTGGTTGGGGTCG	GeneID:8573	NM_003688.1	41667212	-887	-0.169404	0.0312961	-0.0713414	0.00508959	0.0647572	0.234162	1255.13	1053.37
KCNJ10	3990296	1	158306471	GCCAGGGTCTTACCTTGGGTCCGAGGTGGAGTGGCCCCTTGGATGGGCCG	GeneID:3766	NM_002241.2	158306662	191	-0.169547	0.000531913	-0.0309343	0.00095693	0.0877062	0.257253	457.672	428.438
MGC39606	3610008	X	134383206	CGCTGATTCTGTATAGAAAGCACGTGCAGAAGCCTCTGCCTGTTCATATC	GeneID:399668	NM_203306.1	134383537	-331	-0.169795	0.0206968	NA	NA	0.0885125	0.258307	NA	NA
PTPRO	1770706	12	15367034	TCTTTGTGCTGTTCAAGGTAGGGGAGCTCCTCCACCCCTTTTTCCCAGCG	GeneID:5800	NT_009714.16	NA	NA	-0.169874	2.10972e-05	0.0244844	0.000599484	0.15362	0.323494	683.159	729.184
SLC6A2	510167	16	54247366	ACTGGTTCTGGCCGTGCCTGGCGGGGGCCGGGCTGGTAATGTAGCCTGCG	GeneID:6530	NM_001043.2	54248057	-691	-0.170342	0.00922805	-0.136495	0.018631	0.287716	0.458058	323.833	308.333
CECR6	5960717	22	15981381	AGCACCAGTACAGGTCGGTGACGGCGATGAGGTACAGGTCCAGCAGGCCG	GeneID:27439	NM_031890.2	15982143	762	-0.17037	0.000185655	NA	NA	0.165176	0.335546	NA	NA
OFD1	1440369	X	13661344	CGTGGAGCAATGTGGGAATCTTGAATACTAGTACATGATCCTGTAGCTGA	GeneID:8481	NM_003611.1	13662801	-1457	-0.170584	6.67003e-05	0.358463	0.128496	0.448509	0.619094	742.154	776.139
MTCP1	5260674	X	153952468	CGCCGGCCTCTTGAGCCAGGGGGACGCTCTTTTGAAAGTCAGTCCCAAAA	GeneID:4515	NM_001018024.1	153952830	362	-0.170588	0.0231955	NA	NA	0.0933702	0.263958	NA	NA
ELMO1	2690520	7	37454963	GTGCAGCAGCCGGCCGACCCAGAGTGTAAGTGCGTGTGCTGGGGCGAGCG	GeneID:9844	NM_014800.8	37454981	18	-0.170611	3.46372e-05	-0.158803	0.0252184	0.0278359	0.198447	358.301	351.649
C1orf165	3390152	1	49014946	TGACAACCAGAAGGTGTACGCCGTGTACCGGGGCCCGGAGGAATTGGGCG	GeneID:79656	NM_024603.1	49015090	144	-0.170699	6.42505e-05	NA	NA	0.06164	0.232339	NA	NA
RUNX3	1030722	1	25129616	CCCGAGAGCTCTGGGAGCCCGGGGCAAATGCTAGAAATTTGCTTAGAACG	GeneID:864	NT_004610.18	NA	NA	-0.170879	2.99382e-06	-0.054472	0.0029672	0.0341933	0.205072	1383.22	1342.3
SNN	840730	16	11669361	TGTTCCGCCATCGACTGACTGGGCGGATGAATGATACATAAATGAATTCG	GeneID:8303	NM_003498.3	11669818	-457	-0.170946	0.000447512	-0.0291633	0.000850496	0.301595	0.472541	670.423	680.856
FLJ42486	7000725	14	104142427	CGGGCCTCACACAGGCCGACTCTGGGTCGTCAGTTCCTCATCAGCTCGAA	GeneID:388021	NM_207379.1	104142142	-285	-0.17107	0.000665155	NA	NA	0.371582	0.542652	NA	NA
PCSK1N	6270228	X	48578609	CACAGGCAGAGACCAAGTCAGGTCTCAGGTGTGCCGGCGTGGCCTGGGCG	GeneID:27344	NM_013271.2	48578904	295	-0.171112	0.0480412	-0.152708	0.0233198	0.152015	0.323127	446.821	442.52
PLP2	520296	X	48914983	GGGTGCTTGGCAGCTCCAGGTACCAGGAGCAGTAATAGCGGGACCCTTCG	GeneID:5355	NM_002668.1	48915217	-234	-0.171218	0.0130073	-0.0930204	0.00865279	0.103783	0.275001	6603.44	8150.3
EDN3	580170	20	57308741	TGGATGGGGGGCTGCTACTCCGGAGCGGCGAACTGGCGGGCGGGGGTGCG	GeneID:1908	NM_000114.2	57308894	-153	-0.171358	0.00268361	0.221711	0.0491559	0.311905	0.483263	293.159	301.324
NDUFB11	5340524	X	46889834	CGCTCACCTTCTCGGCCCGGGCTGTCAAGGAAGGGCTCCCAGACATCACC	GeneID:54539	NM_019056.2	46889381	-453	-0.171479	0.0365232	NA	NA	0.176038	0.347517	NA	NA
PHF6	6660274	X	133335060	AAGAAGTCGGTCTCGGTTCTCCAGCAGTGCCTGAGAGCGGGGCTCTGTCG	GeneID:84295	NM_001015877.1	133335008	52	-0.171571	0.0285712	-0.13654	0.0186432	0.0612755	0.232847	1434.81	1017.97
RBMX	1570519	X	135790553	CCTTCAGCCTCGTTCCCGGGCAGTATAAAGTTTGCTGTCTCCTTTGTTCG	GeneID:27316	NM_002139.2	135790605	52	-0.171629	0.0357133	NA	NA	0.0763506	0.24798	NA	NA
RBMX2	5090392	X	129363768	CGCTCTACCACACCAGTCCCGGTGGACCACCCCCAGTGGCCCGCTGCTCC	GeneID:51634	NM_016024.1	129363688	80	-0.171662	0.0096059	NA	NA	0.0527334	0.224396	NA	NA
CACNB2	1740551	10	18469755	AGCGGCGGCGGCGGTGGCGCAGGAGATCCAGATGGAACTGCTAGAGAACG	GeneID:783	NM_201593.1	18469612	143	-0.171699	0.00122797	-0.104221	0.0108619	0.165414	0.337113	330.29	325.411
MATK	7200296	19	3752727	GGTGCAGATGGATGGACCGTCTGGGCTGCGGAGTCCACGGGCCTGAAACG	GeneID:4145	NM_002378.2	3752810	83	-0.171723	0.000130932	-0.145231	0.0210921	0.0656628	0.237385	289.891	292.846
LHX2	4050523	9	125813894	CGCAGGCTTCGGAGAAACCCCTACTCCAGTCGCCGACTCAGCGCCCAAGA	GeneID:9355	NM_004789.3	125813710	184	-0.172077	0.00554577	-0.203776	0.0415248	0.213083	0.38516	643.433	373.132
PPP1R16B	240612	20	36867966	CGCCCCGGCCCCCAGCTAGGTGATAGCAGGCTGGGACCACCTCCCCGCCC	GeneID:26051	NM_015568.2	36867762	204	-0.172434	2.50786e-05	-0.038236	0.00146199	0.0268918	0.199326	1529.14	1572.66
FUNDC2	2480300	X	153908141	AAATATTCTTCACCAGGCGAGGATTGAGTCGCAGTCGCGTCAGGAACTCG	GeneID:65991	NM_023934.3	153908258	-117	-0.172537	0.00464073	NA	NA	0.0562977	0.228835	NA	NA
TCEAL8	1030133	X	102396926	TGCCAATCGGAGACAATAAACTGTTATCTTCGCCCTGGAGTATTTATTCG	GeneID:90843	NM_001006684.1	102396777	-149	-0.173161	0.0170558	NA	NA	0.0529744	0.226135	NA	NA
CD8B1	1300079	2	86942307	CGGTCCCTAAGGGTGGAAATAAAATACCCCCATATCGCATTACCCCGGGG	GeneID:926	NM_004931.2	86942549	242	-0.173331	0.00581086	-0.264278	0.0698428	0.218088	0.391419	358.66	351.369
WNK4	7160475	17	38186272	GAGGCGGGGGCCGCAGGGCCAGGTCGGCCTCAGTCTGGGACATGAGGACG	GeneID:65266	NM_032387.3	38186222	50	-0.173483	0.00337124	NA	NA	0.0738973	0.247381	NA	NA
GK	1070220	X	30581681	CGCCTCTTCACATGTCACCCCGGGCTCACCAAAAAGCGCGTCGAACTGGT	GeneID:2710	NM_000167.3	30581461	220	-0.173922	0.0310125	-0.137513	0.0189099	0.0527451	0.226667	1624.52	1728.16
FAM11A	7200632	X	148521080	GTTGAAGTCCTGGAAGAGGCCCCTCAGGTTCATGGCGGAGAACTTCACCG	GeneID:84548	NM_032508.1	148521375	295	-0.174172	0.0250193	-0.0983565	0.00967401	0.0795482	0.25372	1382.66	1296.69
CTTNBP2	5570224	7	117300039	CAATCACTACCACCAAGTAATGGGGCAGCAGGCTGCTAGGACCTAAAGCG	GeneID:83992	NM_033427.1	117300797	758	-0.174602	8.46656e-07	NA	NA	0.174319	0.348921	NA	NA
SOX8	7330066	16	970402	CGGCAGCACGACCCCCGACTTTGCATCTGGACTTTTCTAGTAACGGACCA	GeneID:30812	NM_014587.2	971809	-1407	-0.174682	0.000363698	0.378173	0.143015	0.208076	0.382758	410.164	524.146
FFAR2	3520102	19	40632702	CGCCCTCACGAGTTTTGGCTTCTACAGCAGCATCTACTGCAGCACGTGGC	GeneID:2867	NM_005306.1	40632457	245	-0.17499	0.0037905	NA	NA	0.664812	0.839802	NA	NA
PHF16	2710162	X	46656828	GAGGCGGAGCGTGGGAGCGCACAGTGTCAGGAATACAATAGTGCTCCGCG	GeneID:9767	NM_014735.2	46656812	16	-0.175277	0.0299243	NA	NA	0.0714517	0.246729	NA	NA
PTPRO	2470504	12	15366757	CGCCCGGGGTCCTCCAAGAACGTGCCAGGCGCTGCTGTTCTTTAATGACT	GeneID:5800	NM_002848.2	15366754	3	-0.175498	0.000463335	0.0318065	0.00101165	0.121443	0.296941	683.159	729.184
BNC1	2750372	15	81743023	AAGTTTGGCTCGGAGCTACGCGCTGATTAATATCAGATCTCCTTCACTCG	GeneID:646	NT_077661.2	NA	NA	-0.176159	0.000166976	NA	NA	0.302738	0.478897	NA	NA
LAS1L	7160301	X	64671588	TTTTCACAAAGCAAACCCTCCAGGGGCAAGAGTTCAGCCTCTAGGTTCCG	GeneID:81887	NM_031206.2	64671392	-196	-0.176295	0.025926	NA	NA	0.0595109	0.235806	NA	NA
SLC8A3	520372	14	69725615	GGGCTCTGGATGCGGGATGCGGGATGCGGGATGCGGGCTCGACTTCCTCG	GeneID:6547	NM_058240.2	69725540	-75	-0.176746	4.28142e-06	0.00391851	1.53547e-05	0.0290149	0.205761	319.684	326.757
AR	3180181	X	66681256	CGGAGCCAGAGATCAAAAGATGAAAAGGCAGTCAGGTCTTCAGTAGCCAA	GeneID:367	NM_000044.2	66680599	657	-0.177102	0.00805538	-0.00682823	4.66248e-05	0.121033	0.298135	465.261	422.387
BEX1	5960307	X	102206024	GGGCCCACAAGTGGCATCATCGCTTTGCGGTTGGAGTTTACCCATCTTCG	GeneID:55859	NM_018476.3	102205824	-200	-0.177231	0.00469758	-0.295692	0.0874338	0.167979	0.34521	2527.35	396.961
FLJ30058	1260615	X	130019982	GGGTGCAGGGTGCGGCTCAGGGCGTGGTCACCGGGGGCTACTTAGGGCCG	GeneID:158763	NM_144967.2	130019897	85	-0.17741	0.00658694	-0.05675	0.00322056	0.149311	0.326721	309.745	310.332
FAM11A	4780523	X	148521485	CGGGCAGATCTTGGCAGACACCTGTCACCTTGGCCCGCGCTACCTTCTGG	GeneID:84548	NM_032508.1	148521375	-110	-0.17748	0.00847548	-0.073744	0.00543818	0.0602965	0.237777	1382.66	1296.69
SCML1	5490411	X	17665760	CGGAAAGTTCAAGGTGAGGAAAAAGTACGACTGGACAGACCTATTTTAGT	GeneID:6322	NM_006746.3	17665510	250	-0.177815	0.0218036	0.112426	0.0126397	0.0928426	0.270658	1543.49	1415.56
PHF16	3290338	X	46656524	CGAGGTGCAGATGCCTCGGCTGTGTTGAAATACAAACTAAGCTTTTCATG	GeneID:9767	NM_014735.2	46656812	-288	-0.177953	0.0348159	NA	NA	0.0986987	0.276651	NA	NA
PCYT1B	4250307	X	24575590	CGCCACCCAGATAACATAAAACCGCTTCCTGAGGGGCCTAGGACGCCTTG	GeneID:9468	NM_004845.3	24575274	-316	-0.178144	0.0179478	-0.246461	0.060743	0.136223	0.314367	391.538	306.099
TSC22D3	4120661	X	106905847	CGCCCGGGAGTCAGCACTGGGATATGACAGCATGTAAATTACCCTAGAGG	GeneID:1831	NM_004089.3	106905673	-174	-0.178286	0.0119384	NA	NA	0.0462278	0.224514	NA	NA
EFCAB1	5820113	8	49810270	CGCCAGACATGAACCGCAAGAAACTGCAGAAGCTGACGGACACCTTAACC	GeneID:79645	NM_024593.2	49810344	74	-0.178341	0.000711246	NA	NA	0.25559	0.433931	NA	NA
TMLHE	7100474	X	154495729	CGGGTGAAAGGCTGCCTCCCGAGACTCTCCTTGCTTGGAATTCTGCCCAC	GeneID:55217	XM_938703.1	154495791	62	-0.178694	0.000693529	-0.221495	0.0490601	0.0660382	0.244733	363.821	329.612
KCNK9	6480685	8	140784421	CGGCCATGAAGAGGCAGAACGTGCGGACTCTGTCCCTCATCGTCTGCACC	GeneID:51305	NM_016601.2	140784481	60	-0.178713	0.000269671	0.00114075	1.30131e-06	0.11127	0.289983	332.508	352.839
USP51	1340524	X	55532208	CGCACCGCGGCCATGACGCTGGGCAGATCATTCACAGAAGTCTCTGTCTC	GeneID:158880	NM_201286.2	55532356	148	-0.179182	0.00715153	0.019676	0.000387145	0.0386731	0.217855	359.998	342.253
FUNDC2	4780072	X	153908728	GGTGAGCTCCACTGGAGACGACACCCCAGGGTGGTTAGGCCCCAGACACG	GeneID:65991	NM_023934.3	153908258	470	-0.179442	0.00934572	NA	NA	0.062656	0.242098	NA	NA
CTSF	3850372	11	66092225	CGGTTCGTCCAGCGGGCAGGCCCCATCCCAATGTTAGGTCAAAGCTCCTA	GeneID:8722	NM_003793.2	66092623	398	-0.179686	2.32491e-05	-0.0730155	0.00533126	0.208563	0.388248	534.362	500.546
ACSBG2	6250491	19	6086510	CATGCATCATTCATTTATTCATGCATGCATGCACTTCTGCGTTGCATTCG	GeneID:81616	NM_030924.2	6086678	-168	-0.17976	0.00118515	NA	NA	0.599204	0.778964	NA	NA
UGT1A6	7570603	2	234265162	CGTGGTGAGAATCCTAGAGCAGGAGTCAGAAAGCCTGGTATCTGCTTCTG	GeneID:54578	NM_001072.2	234265060	102	-0.180205	0.000328995	-0.531792	0.282803	0.427117	0.607322	555.114	384.266
OTUD5	7570370	X	48700069	GGCGAGTTTGTCTTAGCCTTCTCTCCAAGTCCAGCAAGTTTATTGCTACG	GeneID:55593	NM_017602.2	48699837	-232	-0.18046	0.0346254	NA	NA	0.0561036	0.236563	NA	NA
KLF14	520079	7	130068855	CGCCCCGGAGGAGGTCTGTCACACCTGCTGCCAAGCGCCACCAATGCCCC	GeneID:136259	NM_138693.1	130069400	545	-0.180871	2.04522e-05	-0.159058	0.0252993	0.169374	0.350244	342.14	335.703
WNT2	2970619	7	116750728	CGAGCACACGCGAATACAGGAACCTTTAGGGAAGCTCCAGGCCAAAGAGC	GeneID:7472	NM_003391.1	116750579	-149	-0.181027	0.000149282	0.0954558	0.00911182	0.318686	0.499712	575.391	567.252
CROT	6580170	7	86811613	ATTTAAAAACTTTATCTTGTAAGCAAACTTTAACATCATCCAGAGCATCG	GeneID:54677	NM_021151.2	86812947	-1334	-0.181382	0.000182014	-0.43881	0.192554	0.521054	0.702436	1557.29	1083.18
BNC1	3930136	15	81743812	CGGCCAGTGTGAAATATCAGCTGTTTCACAAATTCTGAGGTAAAAGAAAA	GeneID:646	NM_001717.2	81744472	660	-0.181713	1.16004e-05	NA	NA	0.166901	0.348614	NA	NA
OCRL	7320066	X	128502446	CGCCCTGACCCTAGCCCAGAGGAACGGGCAATATGAGTAAGTAACCACCT	GeneID:4952	NM_001587.3	128501933	513	-0.181862	0.0413125	NA	NA	0.106072	0.287934	NA	NA
EFNB1	5960180	X	67965810	CGCCCCCGGACAGCTTCTACTTCAGCGCGGGCCCTGCTCAGTGTACTTAG	GeneID:1947	NM_004429.3	67965556	254	-0.182179	0.0339263	0.172411	0.0297257	0.0708866	0.253066	475.046	369.316
WNT3A	3830497	1	226261071	GGTGTCGGTGTGTCTGAGGACGTGCTGGTGTGCGGGCCCCCAGGTGTGCG	GeneID:89780	NM_033131.2	226261375	-304	-0.182647	8.48741e-05	-0.12885	0.0166023	0.089732	0.272379	429.882	365.274
SLC16A2	2320193	X	73558095	CGGCAGCAGCAGCCCTCCGAGCAGCAGCAGCTGCAGCAGCAGAAACAAGT	GeneID:6567	NM_006517.2	73557810	285	-0.18271	0.0172894	0.28676	0.0822312	0.0907702	0.27348	502.614	520.71
RP11-311P8.3	4480719	X	74410791	ATCTGTCCTTTCTACCCGTTCCTCTTTATCTTTAGTGTTCAGTAGCAGCG	GeneID:139596	NM_145052.1	74410686	105	-0.183445	0.0190918	NA	NA	0.0922253	0.27567	NA	NA
BTBD4	7380307	20	61907479	GTATTAGTTTCCTGGGGCTGCTGTGAAAGTACCACCTGCTGGGCAGCTCG	GeneID:140685	NM_025224.2	61907300	-179	-0.183595	2.40313e-05	NA	NA	0.52958	0.713174	NA	NA
C9orf84	4560451	9	113597060	GGGGCCTGGTCTGGCCAATGGAAGCACAGAGTGCAGGCTCAGTGGTCACG	GeneID:158401	NM_173521.2	113597109	49	-0.183823	0.00137368	NA	NA	0.651352	0.835175	NA	NA
FBN2	6760347	5	127902724	CGGGACCAAATTAGGGGCTGGGAGTTTCCAGATTGAAATGCGCCCTCCAC	GeneID:2201	NM_001999.3	127901634	-1090	-0.183911	1.56711e-05	-0.0879271	0.00773117	0.278218	0.462129	1610.41	507.956
GPC2	4850630	7	99613361	CGCCGCTCCACAGCCTCGTGTGGCCTCAAGCTCTCAGGCGTCCTGCCCTC	GeneID:221914	NM_152742.1	99612926	-435	-0.184045	0.00140665	0.111851	0.0125106	0.273091	0.457137	706.585	492.205
ATP10A	1850487	15	23577342	CGGGCTATGCCACATCGAGACCGCCAACCTGGATGGAGAGACCAACCTGA	GeneID:57194	NT_026446.13	NA	NA	-0.184092	0.000974871	0.215458	0.046422	0.652027	0.836118	271.953	280.971
ST18	6290521	8	53484874	CGCAGAGGCGCTGCAACTTGCTAACTTTGCTCTGTGTTATTTACCAACCG	GeneID:9705	NM_014682.1	53484856	-18	-0.184153	0.00205757	0.152516	0.0232612	0.504298	0.688451	455.481	339.432
NTRK3	770035	15	86601628	CCCCAGACTCTAGATTACGGAAATGAGTGTCATTCAGACCAAGGACTGCG	GeneID:4916	NM_001007156.1	86600665	-963	-0.184761	0.000705178	0.422383	0.178407	0.222697	0.407457	371.187	388.491
RPL10	2070674	X	153279607	CGTCTGTCACAGTTAACGGCAAAGCCTAGGGCAAGAGTTCTACGCCCAAG	GeneID:6134	NM_006013.2	153279912	-305	-0.184884	0.0247967	0.210674	0.0443835	0.0598653	0.24475	298.899	317.489
SLC6A15	2470669	12	83831047	TTCTCACTGAGACAAAAGTCAGCGGCTGGTAACTGGTGTCCATTCTTTCG	GeneID:55117	NM_182767.3	83830705	-342	-0.184895	3.11221e-05	NA	NA	0.168323	0.353218	NA	NA
SLC9A7	1780408	X	46503912	CTTTACTGGGCCCAGGGCGGCTGCACACTGGCCTGAGATTAAACACTTCG	GeneID:84679	NM_032591.1	46503416	-496	-0.18515	0.0330092	0.0177112	0.000313685	0.0821024	0.267253	339.211	341.913
STAC2	2570064	17	34635356	GGGCTAACTGGGGGCAGCCTCTGGAGAACGGCTTCAGAGTCCCGGAGACG	GeneID:342667	NM_198993.2	34635500	144	-0.185281	0.000652776	NA	NA	0.0895259	0.274807	NA	NA
MGC39606	1030161	X	134384171	AGGTAGTTTCTGGAGCCCGATGGCAGGGGCCCATTCAGTGCGTTTCTGCG	GeneID:399668	NM_203306.1	134383537	634	-0.185502	0.005997	NA	NA	0.242331	0.427833	NA	NA
MASK	6860026	X	130984997	GTGAGTGGTGGTGGCTGGGACCTGGGCTCGAGTGATGCCGCTCCTCTGCG	GeneID:51765	NM_016542.2	130985008	-11	-0.185686	0.0250193	NA	NA	0.0697504	0.255436	NA	NA
MED12	4150301	X	70255056	CCTCCGGAACGTTTCATAGATTTTTGCTGAGTGAAATCGACTTGCTGCCG	GeneID:9968	NM_005120.1	70255298	-242	-0.185848	0.0280662	NA	NA	0.0963101	0.282158	NA	NA
WNK3	7100646	X	54401689	TAAATCGGTGCTTCGACTTCTAATCCCAAAGCCGGCAGGTATGGGTCTCG	GeneID:65267	NM_001002838.1	54401163	-526	-0.186209	0.00558869	NA	NA	0.157333	0.343542	NA	NA
PGK1	3440392	X	77246011	ATTCCACGGGGTTGGGGTTGCGCCTTTTCCAAGGCAGCCCTGGGTTTGCG	GeneID:5230	NM_000291.2	77246425	-414	-0.186628	0.0218036	NA	NA	0.107386	0.294014	NA	NA
PRPS2	7100025	X	12719529	CGCCCCACCATGCCCAACATCGTGCTGTTCAGCGGCAGCTCGCATCAGGA	GeneID:5634	NM_002765.2	12719452	77	-0.186709	0.0160619	NA	NA	0.0571142	0.243824	NA	NA
BEX2	1170438	X	102452607	CAACGAGGTAAGACTCAGTGTTGGCCGATCACGTGTGGCTGTTGTCATCG	GeneID:84707	NM_032621.2	102452601	-6	-0.186711	0.0164412	NA	NA	0.0607584	0.247469	NA	NA
TFE3	5080672	X	48788290	AAATTATCCCTCTGCAAGGTAATATTAAGCCGCTCCTTGGGTCCTCTGCG	GeneID:7030	NM_006521.3	48787934	-356	-0.187308	0.0199325	0.248853	0.0619279	0.0706554	0.257964	405.453	418.871
PAK6	4920047	15	38319472	CGCCCATCTCAGGGCCTGCGCCCACCCAGCATCAGTTAGGATAAACTCCT	GeneID:56924	NM_020168.3	38319368	104	-0.187403	1.73887e-05	-0.13937	0.0194241	0.584661	0.772064	555.924	563.246
EBP	6420110	X	48265364	AAGACGGATCTTCTGTCCTCTGGACAACCGTGCGGTAGCTGGGGGTCTCG	GeneID:10682	NM_006579.1	48265201	163	-0.187478	0.0482982	0.204974	0.0420145	0.0844391	0.271917	772.328	775.245
ELF4	6060411	X	129071553	CGCAGACCTATGATGTGGAGAACTGGATCGCCAAAATAGAGACCTCTTGG	GeneID:2000	NM_001421.1	129072153	600	-0.187526	0.0245317	-0.189343	0.0358506	0.0756008	0.263126	1579.78	1469.52
MYO3A	1470253	10	26263106	CGGTTGACCCAGGTCAGATCCTCCCGCCGACCTTCGGCCCGCCCTCTACA	GeneID:53904	NM_017433.3	26263202	-96	-0.187593	5.79952e-05	-0.114048	0.0130071	0.261541	0.449134	385.663	334.69
C9orf84	1850154	9	113597374	CTTCTTTGGGAGTGGCGGCTCCCATGTTGTTAGCGAGGCCGGGCAAAACG	GeneID:158401	NM_173521.2	113597109	-265	-0.187606	0.00279995	NA	NA	0.631037	0.818642	NA	NA
TETRAN	5420564	4	2905490	ATCCCATGGTGGGCTGCTCTGACCTGGCCTGGGTGGGGTGCGGCGGGTCG	GeneID:10227	NM_001120.2	2905567	77	-0.18865	0.00472981	NA	NA	0.24496	0.43361	NA	NA
ARHGAP6	1820286	X	11594025	GTGCAATCTGACACTTCCCTTCCTTTCCAGAAACGTGAGTGGAGCTGGCG	GeneID:395	NM_001174.2	11593742	-283	-0.188748	2.50786e-05	-0.138806	0.0192671	0.0888216	0.27757	284.064	280.381
NFASC	2510328	1	203064552	CGGAGAGATGGGGGTAGAGAGTCATGGAAACCCACCTAGCGACACCCCCT	GeneID:23114	NM_001005387.1	203064405	147	-0.18916	1.14318e-05	-0.274012	0.0750824	0.106702	0.295862	353.699	323.001
ATP6AP1	6580601	X	153310416	CCGCTGGTGCTGTGGTCGAGTGACCGGTGAGCGGGCCGGGGTGGGATGCG	GeneID:537	NM_001183.3	153310215	201	-0.189695	0.0212027	NA	NA	0.0527155	0.24241	NA	NA
OFD1	3400603	X	13661648	TGCCTCTTAAATACTTTAAGTTTTTCACAGCCAGAGATCAAAACTCATCG	GeneID:8481	NM_003611.1	13662801	-1153	-0.189907	0.000327001	0.0884922	0.00783088	0.343476	0.533384	742.154	776.139
DTNBP1	770242	6	15771517	GTGGGGTCAGATCCTGGACCTAGAATCCATGCAATGATTTGTGCACATCG	GeneID:84062	NM_183040.1	15771250	-267	-0.190036	7.11176e-07	-0.0816981	0.00667457	0.544305	0.73434	766.213	751.067
EFNB1	1470632	X	67966530	CGGCCTCACCCTGAAGGAGTGCCTCCCACCCCAGCGTCCAGAGGAGATAA	GeneID:1947	NT_011669.16	NA	NA	-0.190096	0.0266051	0.163876	0.0268553	0.0936361	0.283732	475.046	369.316
LAMP2	1300278	X	119487249	GAGTCATAAGACTAGGGGCGGGGCTCTTTCTTGCTTACAGCCAATCTCCG	GeneID:3920	NM_002294.1	119487189	-60	-0.190512	0.0307104	NA	NA	0.0778072	0.268319	NA	NA
CD8A	7320154	2	86871464	CGCGTCATGGCCTTACCAGTGACCGCCTTGCTCCTGCCGCTGGCCTTGCT	GeneID:925	NM_001768.4	86871578	114	-0.190735	0.00159968	-0.0605001	0.00366026	0.124577	0.315311	422.786	415.991
GPC4	3440403	X	132376548	GGCTGCCGAGCTCAAGTCGAAAAGTTGCTCGGAAGTGCGACGTCTTTACG	GeneID:2239	NM_001448.2	132376871	323	-0.191716	0.0156795	0.298846	0.0893088	0.0995497	0.291266	1387.84	1727.36
FAM50A	2630670	X	153326092	CGCCCGGCTCCAGGCCCATTTCACAGATGAGACTGTCGCTGGCTTGCTTC	GeneID:9130	NM_004699.1	153325702	390	-0.191789	0.0191041	NA	NA	0.0639928	0.255781	NA	NA
MID2	2030296	X	106955994	CGGCAGCACCACACTGTCATTTCCGCCGCCGCAGAGGAAAAAAAAGGCAA	GeneID:11043	NM_012216.2	106956116	-122	-0.19193	0.0323703	-0.165252	0.0273082	0.0822244	0.274154	775.32	527.341
CXorf17	3850521	X	54226319	CACCGACGAAGCATGGGTGTCCAGGGCTTCCAAGAGTTCCTGGAGAAGCG	GeneID:54954	NM_017848.3	54226416	97	-0.192095	0.018522	NA	NA	0.0643685	0.256464	NA	NA
OTUD5	6370164	X	48699217	GTCGGCGCAGGCTACAACAGTGAGGACGAGTATGAGGCGGCTGCAGCACG	GeneID:55593	NM_017602.2	48699837	620	-0.192447	0.0310915	NA	NA	0.0762124	0.268659	NA	NA
SH3KBP1	7610364	X	19815446	GGCGGGCGTGGGGGTTGGGGCGCCGGGATCGGGGCGCTGGGATCCAGGCG	GeneID:30011	NM_031892.1	19815640	194	-0.192628	0.0204848	NA	NA	0.0580908	0.250719	NA	NA
GATA3	1570600	10	8136656	ATGCATTCTTTCTGAAAGTATCAAGACGGCGCCAGGCAGCTCAGTGTTCG	GeneID:2625	NM_002051.2	8136673	-17	-0.192737	0.00024008	-0.164928	0.0272011	0.156089	0.348826	768.936	864.472
HS3ST2	6900541	16	22733618	TCGGCCCGGAGGGATCACAGGGGCGGGACTTCTGGAGAAGTTTCTGGCCG	GeneID:9956	NM_006043.1	22733361	257	-0.192883	6.81217e-06	-0.0660465	0.00436214	0.23123	0.424113	712.903	735.895
ARHGEF9	3140358	X	62891792	CTACTGCGGCATCTGTTATTGGTCGGCGGGTATGTCAGTGGCTCTGGCCG	GeneID:23229	NM_015185.1	62891718	-74	-0.193144	0.0125633	0.234798	0.0551302	0.0591987	0.252343	877.513	1306.5
SYT9	3400646	11	7230074	GGGGTCTGGCACGGTCCCGCAGGTGGTAAATGAAATCCTGGCAGCTGTCG	GeneID:143425	NM_175733.2	7229757	317	-0.193195	0.000617901	NA	NA	0.278632	0.471828	NA	NA
MOSPD1	2710673	X	133876937	GTGGCATTTGAGTCCTCCGGTATCCCAGCAGGCAGTGCAGCCTAGAGACG	GeneID:56180	NM_019556.1	133876963	26	-0.193519	0.0113562	NA	NA	0.0482079	0.241727	NA	NA
SLC9A7	4570767	X	46503108	GGGGGGTGTAACAGGGGTGCTCACCATAGATCATGGCCAGCCCGGTCTCG	GeneID:84679	NM_032591.1	46503416	308	-0.193603	0.0348214	-0.00839603	7.04933e-05	0.0756952	0.269298	339.211	341.913
GATA5	6770242	20	60485197	CGGGACACGGTTCCCTGACCTGGGTCGCCTCCTACCCACACGCATTTCTG	GeneID:140628	NM_080473.3	60484421	-776	-0.193726	2.67053e-07	0.100115	0.010023	0.103604	0.29733	305.78	321.682
KCNB2	4480053	8	73612735	CGGCAGCCTAGCCAGACTTGAGTTGCTAAAGGAATTGGAAACTGCCATAT	GeneID:9312	NM_004770.2	73612180	555	-0.193813	7.82129e-07	-0.239749	0.0574793	0.165175	0.358989	331.746	290.653
ATP6AP2	730538	X	40325648	AAACATCGTGGCAGCCAGTGGCAGCTAAAAAGTCTGCCTTCTCTTCTTCG	GeneID:10159	NM_005765.2	40325160	488	-0.193844	0.0321645	NA	NA	0.0853323	0.279176	NA	NA
UBL4A	3420092	X	153367809	GGACGAGCTGGTGTCCACGCTGAAGCAGCTGGTCTCCGAGAAGCTGAACG	GeneID:8266	NM_014235.2	153368126	317	-0.193857	0.0262429	NA	NA	0.070858	0.264715	NA	NA
CXorf34	7000377	X	100193436	CGAAGGAAGGTAAGGTGGATAAATAGCCCGGAAAACCTGATTTAACCCTT	GeneID:79979	NM_024917.4	100193726	290	-0.193981	0.0360263	NA	NA	0.0978712	0.291852	NA	NA
ELK1	6330132	X	47394828	GCGGTGGCGTTGGCAATGTTGGCAGCTCCGGGGGGCGGGGGCTCCATACG	GeneID:2002	NM_005229.2	47394964	136	-0.19422	0.025835	NA	NA	0.0747884	0.269008	NA	NA
AKR1B10	1780523	7	133862160	TTGACCATCTCTGCACTGAACCTGCAATTGCAACTTTTAAAATTGAAACG	GeneID:57016	NM_020299.3	133862939	-779	-0.194275	0.000185655	-0.394399	0.15555	0.568496	0.76277	16475.4	3164.87
RAB39B	6350673	X	154147098	GCCGCACTATCTGTAAGAGGAGCGCACACAAAATGGCTGCAACATTAGCG	GeneID:116442	NM_171998.2	154147046	-52	-0.194315	0.00184121	-0.221874	0.0492282	0.0992009	0.293516	343.465	314.531
MGAT1	3310725	5	180163632	GTTACTGACTGACTGCTCACTAACTTGTTTCTACATGAAACCACGAATCG	GeneID:4245	NM_002406.2	180162654	-978	-0.194662	0.00342434	-0.067906	0.00461122	0.395589	0.59025	1717.93	1785.05
EFNB1	6840093	X	67965543	CGCCACTGAGCTTGCTATTGGCTAAGAGAGCAGGGTTGGCCTTGCGTTCG	GeneID:1947	NT_011669.16	NA	NA	-0.195192	0.0390732	0.172898	0.0298936	0.0700446	0.265236	475.046	369.316
DPYSL5	5090470	2	26924836	AGGTGGCCATCGGGGCTAAGCCGGGGCGCTCTTGGGGTCCTCTTTGTACG	GeneID:56896	NM_020134.2	26924469	367	-0.195216	0.000294658	-0.238061	0.0566729	0.130149	0.325365	384.879	369.555
IDH3G	1470603	X	152713344	GGAGAGGCTGGACAGCAGGAGCAGCGCCAGGGCGCCGAGAGATGCCATCG	GeneID:3421	NM_004135.2	152713161	-183	-0.19532	0.0201231	-0.0735979	0.00541665	0.0775068	0.272827	1492.93	1761.25
REPS2	1990092	X	16874664	CGCCGCGCCTGTCTCCATGTGCCGCGCAGCTGAGGCACAACATTCAAGCC	GeneID:9185	NM_004726.1	16874735	-71	-0.195781	0.0305133	0.274464	0.0753305	0.0825347	0.278316	422.416	475.52
ELMO1	1260368	7	37455100	CGGCTGATCTCCGGATGCCTTGCAGATGCAAAATGTGTCTCTGGCCAGCA	GeneID:9844	NM_014800.8	37454981	-119	-0.196117	3.07556e-07	-0.152926	0.0233863	0.039537	0.235654	350.635	326.107
MTCP1	3370632	X	153953047	GGCGGTGCAGGTGGTGCAGGCGGTGCAGGCGGTTCATCTCGAGTCTGACG	GeneID:4515	NM_001018024.1	153952830	-217	-0.196374	0.0163824	NA	NA	0.0481455	0.244519	NA	NA
C1GALT1C1	10008	X	119647857	CTGCAGCTAGAACAGCCTGGTCAGGAGCGTAACGGAGTGGTGCGCCAACG	GeneID:29071	NM_001011551.1	119647969	112	-0.196546	0.0171296	NA	NA	0.0556946	0.25224	NA	NA
B3GALT2	3190639	1	191422013	CGAAAGAGAGAAAATGAAAGAAAGGGAAAATTTCAGAAGACTAGGACCCA	GeneID:8707	NM_003783.2	191422347	334	-0.196755	0.000704625	-0.187994	0.0353417	0.394513	0.591268	339.114	432.133
PDK3	4250743	X	24392967	TCTAAGTGTCAGGATGCAGCGAACGGCAAGTCCTCCTCCCGGAAAAGGCG	GeneID:5165	NM_005391.1	24393475	-508	-0.196773	0.0248692	0.0595296	0.00354378	0.109065	0.305838	1057.49	783.654
UBE2A	7200168	X	118592653	GTCGCGAGCGGGGTCAGGGGTGGGGCATACACTGGGGTCTCGGGTTCCCG	GeneID:7319	NM_181762.1	118592527	126	-0.196839	0.030743	0.408143	0.166581	0.0919439	0.288783	341.465	349.644
FABP5	6590066	8	82355161	GGCCTTCTCGGGGTCGGGAGGTGCTAACCAGCTCCTCTTGCCAGGGTACG	GeneID:2171	NM_001444.1	82355340	-179	-0.197001	3.07342e-07	NA	NA	0.0526511	0.249652	NA	NA
PDE4C	5570315	19	18204901	GGATCCGAATAGAAGCGCTGTTGGATGCGGATGGGGCGCCGGGGTTGCCG	GeneID:5143	NM_000923.1	18205016	115	-0.197327	1.22778e-05	0.0684681	0.00468787	0.411858	0.609185	948.937	902.787
PLXNA3	1780010	X	153340120	CGCCAACCCAAGACCAACACCCTGCCCAAAGAGGACCCTTTGTCGCAGGG	GeneID:55558	NM_017514.2	153339817	303	-0.197552	0.01937	NA	NA	0.0790428	0.276595	NA	NA
LRRC17	1570301	7	102340668	CGGTCCGTGCACAGCATTAGTATAACGTGAGGGCTGAATGCAGCCCATTC	GeneID:10234	NM_005824.1	102340688	-20	-0.198629	0.000974871	-0.185874	0.0345493	0.338865	0.537494	2389.9	1831.77
PLEKHA6	4810475	1	202595466	CTATGTGATGCATGAAAACAGACTCACCGGCTTCTGAGGTGTGATCCCCG	GeneID:22874	NM_014935.2	202595667	201	-0.198793	0.000274322	NA	NA	0.210248	0.40904	NA	NA
UTP14A	3180747	X	128867544	CGCAGCACCGTCGCCCTAAGCTAACCCACCTTGGGCCACGTGGAAACCAG	GeneID:10813	NM_006649.2	128867840	-296	-0.199176	0.0207806	NA	NA	0.0606899	0.259865	NA	NA
GPC3	7160242	X	132947244	CGTGCTGCTACCCAGCCGCTGCAAAAGTTTCCTCGCAGCTACCTGGGCGC	GeneID:2719	NM_004484.2	132947332	88	-0.199452	0.0151638	-0.218385	0.047692	0.142471	0.341923	819.31	448.682
DCST2	4010435	1	153273878	TAGTGCTGGGCAAAAGCCAGGAACACTCAAGCGGCCTGTGGAACACAGCG	GeneID:127579	NM_144622.1	153272881	-997	-0.199765	3.96912e-06	NA	NA	0.59421	0.793975	NA	NA
CDK3	5670468	17	71507840	CGCGCCTTCACCACGGAGCCTCTGTCTGCAAGACAAACACCAGGGCACGA	GeneID:1018	NM_001258.1	71509014	-1174	-0.200196	0.00141664	0.135502	0.0183608	0.672985	0.87318	384.952	370.075
ARMCX4	5420747	X	100627077	CGCAGCCTTCGTTGCAGTCGTCACTCGCATCTGGCTACCAGCTCCCCGCT	GeneID:158947	NM_152583.1	100627118	-41	-0.200207	0.0129224	NA	NA	0.194466	0.394673	NA	NA
PHF8	5810546	X	54087466	CTCATTGTTTTGAATAAACTTTATTGACTACTCCGAATTGCCTACCACCG	GeneID:23133	NM_015107.1	54087036	-430	-0.200288	0.0237518	NA	NA	0.0900626	0.290351	NA	NA
ZMYM3	6550450	X	70390897	CGCCGTCTCTAGTGGCTGCATTCCACTCCGCAATTTCCAGGCGGCCACTG	GeneID:9203	NM_005096.2	70391148	251	-0.200442	0.0285373	NA	NA	0.0584614	0.258903	NA	NA
DACH2	130168	X	85290130	CGCTCAAGCTCAACAAACAGTGAGCAGCCCCGACCCGCTGCGGCCCCAGA	GeneID:117154	NM_053281.2	85290281	-151	-0.200761	0.000891169	-0.0674936	0.00455539	0.0755332	0.276294	320.938	307.959
KCNG1	7380541	20	49073405	GGTGCGTGAAGCTCCAGGGCAGCGGAGCGCGGGGACCTTGAAGGCTGTCG	GeneID:3755	NM_002237.2	49073024	-381	-0.201388	7.60421e-06	-0.20399	0.041612	0.153108	0.354496	328.186	312.23
CPLX2	4780402	5	175156252	TGCCCTGCAGCTCGGCAGGCATTCGAGGCGGACAGAAACGGGGCTTGGCG	GeneID:10814	NM_001008220.1	175156216	36	-0.201686	7.95936e-06	0.215776	0.0465594	0.267699	0.469385	302.056	318.276
CAMK2B	1410564	7	44331466	ACCGACGAGTACCAGCTCTACGAGGATATTGGCAAGTAAGAGCAGCGGCG	GeneID:816	NM_001220.3	44331749	283	-0.201701	1.58891e-05	-0.183024	0.0334976	0.0481716	0.249873	286.982	285.025
EFNB1	6960014	X	67966941	AATGGGAGAAGCCCGAGTGGGGATGTTGGCGCTGCCACCCACCCCAAGCG	GeneID:1947	NT_011669.16	NA	NA	-0.20206	0.00790867	0.153444	0.023545	0.0882542	0.290315	475.046	369.316
CLTCL1	540278	22	17660165	GGTGATCCTCACTGGCCTGGGGCTGGTCATCTGCTGCTAGATGACCTTCG	GeneID:8218	NM_001835.1	17659208	-957	-0.202359	0.00118008	-0.235454	0.0554384	0.533332	0.735691	477.637	404.499
EMD	5900176	X	153260323	CGGTATCGCTGTGGGAGCAGGCGGGGCTGCGGGCCCAAAAGTCACAAACG	GeneID:2010	NM_000117.1	153260981	-658	-0.202435	0.0241419	NA	NA	0.122998	0.325433	NA	NA
TP73	4280044	1	3597082	TCCCATCTCCCTTAGTTCTGTCAACTGGCTGAATCCAACAACAAAACCCG	GeneID:7161	NT_004321.17	3597096	-14	-0.202542	0.00018627	-0.207067	0.0428769	0.495682	0.698223	321.447	318.911
DMRT1	2810349	9	831850	CGAGGCATTCAGCAAGCCCTCTACACCGTCGGAAGCCCCTCACGCCCCCG	GeneID:1761	NM_021951.2	831690	160	-0.202708	1.22664e-07	-0.300826	0.0904961	0.0423466	0.245055	330.953	318.678
BNC1	940328	15	81744748	TGTCTGCCCCCGCCGGGCTTGAAGGCACTTGTTGGTAAAAGACACAGACG	GeneID:646	NM_001717.2	81744472	-276	-0.203638	6.4213e-05	NA	NA	0.143297	0.346935	NA	NA
TRO	1340382	X	54964098	CGTGCCTGACTCCACACGCCCCTAAGGTTTGAAGAAAACCTGCTGGAGGT	GeneID:7216	NM_177555.1	54963974	124	-0.204616	0.000116763	-0.353804	0.125177	0.0688488	0.273465	2139.98	1164.27
SLC7A3	4060243	X	70067859	CGCAGTCTCAGGCCCCACGCAATCCTTTTGCAAAGCCAAGAAGTGTGTGT	GeneID:84889	NM_032803.3	70067655	-204	-0.204687	0.00143523	0.0386676	0.00149519	0.231311	0.435998	293.006	287.899
PGRMC1	4880195	X	118254384	AACCTTTACTCCAGAGATCATGGCTGCCGAGGATGTGGTGGCGACTGGCG	GeneID:10857	NM_006667.2	118254291	93	-0.204698	0.0248969	NA	NA	0.0709256	0.275624	NA	NA
COL1A1	380537	17	45634071	CGGCCGCCCGTGCCCCAGCCAATCAGAGCTGCCTGGCCCGGCCCCCAATT	GeneID:1277	NM_000088.2	45633992	-79	-0.205762	1.8482e-05	-0.137236	0.0188337	0.136703	0.342466	4188.82	3033.89
RPGR	3450397	X	38071343	CGGGAAAGAGGGTGCCTGTCTTTCGTATGCTTTTTAAATAAGCTCTTGAT	GeneID:6103	NM_000328.2	38071732	389	-0.205811	0.0261502	0.245305	0.0601746	0.088346	0.294157	813.099	933.062
PHACTR3	70037	20	57613242	GGAATAAACACGAATAAATAACAAAGCGAGGCCGCGCACGCCGGGATGCG	GeneID:116154	NM_183244.1	57612998	244	-0.206013	5.79952e-05	NA	NA	0.186245	0.392258	NA	NA
TWIST1	6370338	7	19123788	CGCCCAACTCCCAGACACCTCGCGGGCTCTGCAGCACCGGCACCGTTTCC	GeneID:7291	NM_000474.3	19123820	32	-0.206635	9.8822e-06	-0.232358	0.0539902	0.0738904	0.280526	695.789	564.235
IDS	2680040	X	148394836	CGCCTGTCTCTCGGCCACGCCTATTGCTGCAGGATGACGCGCACCTCTAG	GeneID:3423	NM_006123.1	148394841	5	-0.206726	0.0174355	0.352029	0.123925	0.0622443	0.26897	768.269	917
EFNB1	3370376	X	67966338	CGGGGGCAGACTGCACTTCGGGATCCCTTGGCGCCTCCTCACCAAAGCTC	GeneID:1947	NT_011669.16	NA	NA	-0.20684	0.0211084	0.2115	0.044732	0.104976	0.311816	475.046	369.316
WNK2	4490392	9	94987217	TGGTAGAGTCGGACCAGGAGGAGCCGCCGGGCTTGGAGGCAGCCGAGGCG	GeneID:65268	NM_006648.3	94987033	184	-0.207285	0.000448249	NA	NA	0.278282	0.485567	NA	NA
CNKSR2	2230681	X	21302565	TCTCCGTCCCTAGGGAGCTTCAGTTCATAGCTTGAGTTGCTGAGGGGTCG	GeneID:22866	NM_014927.2	21302901	-336	-0.207664	0.00018627	NA	NA	0.0668083	0.274473	NA	NA
ZNF513	150711	2	27457567	TGTACACTTTCAATCAACACTTTTTCAGACTAAAGGCCAAAACCTAATCG	GeneID:130557	NM_144631.4	27457097	-470	-0.208027	0.000114004	NA	NA	0.321323	0.529351	NA	NA
JAM2	2350215	21	25934047	GGGTAGAGGAACCCGAGCAACTTACAGCCCAGGGCGACCACCAGGTAGCG	GeneID:58494	NM_021219.2	25933460	587	-0.208188	3.55424e-08	0.00516939	2.67226e-05	0.0712315	0.27942	513.488	611.808
TAF1	360703	X	70502904	ACATGATGGCGGCAGCAGTGATGGTAGCTGCTGTCCGCAGCAGCAAATCG	GeneID:6872	NM_004606.2	70502839	65	-0.208545	0.0133572	-0.159295	0.0253748	0.0669319	0.275477	658.022	592.77
ACTN2	4850768	1	234916012	CGCGAATATCCAAATGATATTTGGAAAACTTGGCTGTGTTGGGGTGGTCA	GeneID:88	NM_001103.1	234916422	-410	-0.20878	1.58891e-05	0.0681749	0.00464782	0.258943	0.467723	303.944	310.459
RPL36A	6220379	X	100532762	CGGGATGGGTCCAGGCTCCTGTGTGGACTCGATATATCAGAGCAACCCAA	GeneID:6173	NM_021029.3	100532600	162	-0.209263	0.0107295	NA	NA	0.116193	0.325456	NA	NA
EGR2	6370280	10	64245804	GAGTTACTGGGATTTTGTCTACGGCCTTGGCGGTCATCATTTGCTCCTCG	GeneID:1959	NM_000399.2	64246133	329	-0.2101	8.25864e-08	-0.20857	0.0435014	0.12311	0.33321	1798.9	1621.29
FTSJ1	6550463	X	48219666	CGGGCATTCGGGTGGACTACGAACACAAACTGAAGCCCTAGGACTTGTCG	GeneID:24140	NM_012280.2	48219493	173	-0.211136	0.0290635	-0.0586881	0.00344429	0.12137	0.332507	374.753	360.951
CXorf40A	610161	X	148430930	GGTGGGGCCGCTGTGTGTGGAGCAGTACACGGGCTTTCTACTCGCAGACG	GeneID:91966	NM_178124.3	148430463	467	-0.211155	0.0217358	NA	NA	0.0601476	0.271303	NA	NA
PRMT8	2810682	12	3470927	AGTGGAGACTGCAGAACAGACTCCGCTGTGGCTGACTGTGCCGGCCGACG	GeneID:56341	NM_019854.3	3470686	241	-0.211231	1.17174e-05	NA	NA	0.0888086	0.30004	NA	NA
PHKA2	6420564	X	18911927	GGGAGATGCGGAGCAGGAGCAATTCCGGGGTCCGCTTGGACGGGTACGCG	GeneID:5256	NM_000292.1	18912097	170	-0.211264	0.0129919	NA	NA	0.0535059	0.26477	NA	NA
ATRX	4540066	X	76928215	GTTCCAGCAGCAGCTACAGTGACGACTAAGACTCCAGTGCATTTCTATCG	GeneID:546	NM_138270.1	76928358	143	-0.211407	0.02049	-0.00664925	4.42125e-05	0.0937033	0.305111	307.369	319.901
CETN2	2490482	X	151749895	CGGCAGCACTCACCATAGCCAAAGGAGTCCGCTGCCGGTTGTTAGGCAAC	GeneID:1069	NM_004344.1	151749957	62	-0.211466	0.0218036	NA	NA	0.0683356	0.279801	NA	NA
RAB9B	1300630	X	102973809	CGGCAGCTGTCAGGCCACCGAGGTCCAAGCCGCACTTGCTGCCCCATTGA	GeneID:51209	NM_016370.1	102973814	5	-0.211487	0.000980522	-0.0817782	0.00668767	0.0871612	0.298648	505.999	431.01
ACSL4	5050605	X	108863512	GTGGAGTCCTGCGAAGCAAGCCGCAGGTGAGGGCGTGGGCCAATTCTGCG	GeneID:2182	NM_022977.1	108863277	-235	-0.211583	0.018748	NA	NA	0.0714747	0.283057	NA	NA
WDR13	5670161	X	48341494	GGAGAACTTGCCTTATGCGGCTGCGTGGGCATGCCGGAGGTGAGCATGCG	GeneID:64743	NM_017883.3	48340845	649	-0.211628	0.00610787	NA	NA	0.139856	0.351484	NA	NA
DNAH5	2600685	5	13997491	CGGTAAGGTGCTGTTGTCTGTACCTTTGCATGTGTGTTTTGGATTATCAT	GeneID:1767	NM_001369.1	13997589	98	-0.213242	0.000695302	0.156683	0.0245494	0.604188	0.81743	386.383	471.405
POLA	7610014	X	24621554	CGCGCCCTGAATTTTGCCTGATAGTTTGCTTCTCAGCAGTCTGGATACAG	GeneID:5422	NM_016937.1	24621985	-431	-0.213774	0.0187841	-0.072652	0.00527831	0.0618161	0.275591	368.647	366.89
RP1-112K5.2	4570204	X	54483777	CACCAAGTCAGCTTGGGAGCAGACCTGGAGTAGCCTGGAGGCCGCTTACG	GeneID:90121	NM_058163.1	54483578	199	-0.213908	0.0160145	NA	NA	0.0791545	0.293062	NA	NA
DNASE1L1	7100100	X	153293868	AGGGATGCTGCAGGAGCCACAAATCCAAGTCTCAGCCCTGGGGCAGAACG	GeneID:1774	NM_006730.2	153293621	-247	-0.214034	0.0054609	0.534204	0.285374	0.0966449	0.310679	1241.71	1488.8
C2orf32	3870373	2	68400011	CGCCTCTCCATCGCGCTGCGCATCCAGCCTAATGACGGCCCGGTCTTTTA	GeneID:25927	NM_015463.1	68400347	336	-0.214631	4.58337e-06	NA	NA	0.0896906	0.304322	NA	NA
PIM2	3800390	X	48661069	CGCAGCGCCACCTCCATGTTGACCAAGCCTCTACAGGGGCCTCCCGCGCC	GeneID:11040	NM_006875.2	48661228	159	-0.214855	0.0207912	-0.0923852	0.00853502	0.060275	0.27513	5230.57	4206.3
MPP1	270411	X	153686792	TGGCCGACTACGCTTCTGCAGCAAATGCTCCAGGTAGAGGTCGGAGAGCG	GeneID:4354	NM_002436.2	153686957	165	-0.215914	0.0284006	0.0250083	0.000625417	0.101296	0.31721	1742.31	1975.68
BCL11B	6480037	14	98807301	CGCCGCAAACAGGGCAACCCGCAGCACTTGTCCCAGAGGGAGCTCATCAC	GeneID:64919	NM_022898.1	98807575	274	-0.21653	1.22598e-05	-0.203429	0.0413835	0.109639	0.326169	322.085	318.135
TWIST1	4290324	7	19122611	CGGAAGGCCGGTCTGACCCCGCTAGGGAGAGCAGTCTCCAGGGGGATGCG	GeneID:7291	NT_007819.16	NA	NA	-0.217029	9.17185e-10	-0.313009	0.0979744	0.0726304	0.289659	695.789	564.235
DLX5	3370204	7	96491553	CTGTCCATGTACCTGGCTGGTTGGTGGCGCTTGGGACGCGGTTGTAGGCG	GeneID:1749	NM_005221.4	96492079	526	-0.217636	1.23659e-08	-0.222638	0.0495677	0.0899484	0.307585	364.828	293.599
SPSB4	5890504	3	142253035	CAGCGGTAGCAGCAGCTGGGGCCCGGGCCCGGGATGTGGTGTGTTCATCG	GeneID:92369	NM_080862.1	142252944	91	-0.219372	4.0577e-08	NA	NA	0.0791794	0.298552	NA	NA
ELK1	5820240	X	47395451	CGGTTAGACAAGACCATAGAGCTGGGTAAAGACGAATTTAGAACACAGCG	GeneID:2002	NM_005229.2	47394964	-487	-0.219713	0.0258744	NA	NA	0.0761419	0.295854	NA	NA
ATP8A2	6180131	13	24941066	CCTGCAGAGACAGGGCGCAGGCAGAGAATACGACACAAAGAAGTCAACCG	GeneID:51761	NM_016529.3	24941115	-49	-0.219873	0.000116763	-0.124663	0.0155408	0.261879	0.481752	301.574	296.603
SYP	1940296	X	48943549	GCATTGCTGATGCTGCTGCTGGCGGACATGGACGTGGTGAATCAGGTACG	GeneID:6855	NM_003179.2	48943605	56	-0.219944	0.0188222	-0.199531	0.0398127	0.0624496	0.282393	409.286	377.524
CACNA1G	2690619	17	45994238	GTGTGTGTACGCAGGTGGGGTAAGCCCGGGTTACCGACGAGACCTGCTCG	GeneID:8913	NM_018896.3	45993448	790	-0.22061	1.58891e-05	-0.197262	0.0389122	0.218013	0.438623	289.222	286.964
BAALC	5360131	8	104222349	CGAGAGCTGGACCCGGGAGACAGAATCCACCTGGCTCACCTACACCGACT	GeneID:79870	NM_024812.2	104222097	252	-0.220624	3.96912e-06	-0.263553	0.0694601	0.101261	0.321885	651.097	596.324
ESX1	610377	X	103386233	CGCACAGAGTCTGCAGAAGTGCACAGCTTTATCGACAGCGCTTGAAGCAT	GeneID:80712	NM_153448.2	103386244	11	-0.222583	0.0183411	NA	NA	0.258446	0.481028	NA	NA
FOLH1	6100369	11	49187124	CGCCCGGCTTTAAAAAATGGTTTTGTAATGTAAGTGGAGGATAATACCCT	GeneID:2346	NM_004476.1	49186798	-326	-0.223016	0.000114277	-0.22882	0.0523588	0.538348	0.761364	389.11	364.333
MTMR1	4590349	X	149613021	CCCGGGGTTCCAGGAGCTGGGGCTCTCGGGGCGGAAGTGAGCCAGGTGCG	GeneID:8776	NM_003828.1	149612503	518	-0.223151	0.0134961	-0.287806	0.0828325	0.0676933	0.290844	482.063	376.763
VBP1	6220209	X	154097745	CGCTTGTCACTTACCTGAGCGCAGCCAATCAGCACCTAGAGGTTGGGCTA	GeneID:7411	NM_003372.4	154097744	1	-0.223316	0.005832	NA	NA	0.056043	0.279359	NA	NA
SH3GL3	2490079	15	81907111	CGCCGATGGCAACACTGCGTTCCAAAGCCCCTGCGCAGCCCATTGGCCAA	GeneID:6457	NM_003027.2	81907287	-176	-0.224282	0.000149282	-0.238484	0.0568747	0.139501	0.363783	673.792	416.809
CXorf40A	3360603	X	148430462	CGGAAGAGTTATAGACCGCTAACACCTGTCACTGGCCACTGGTTTCCCGG	GeneID:91966	NM_178124.3	148430463	-1	-0.224686	0.0200924	NA	NA	0.0642674	0.288954	NA	NA
HMGB3	2940440	X	149902481	GGAGCGGGCGGTGCGAGACGTACCTGTATTGTTCGCTAGTCTGGGCAGCG	GeneID:3149	NM_005342.2	149902421	60	-0.224737	0.0288415	-0.204586	0.0418555	0.0634379	0.288175	4341.19	5354.75
ASCL2	4760102	11	2248580	CGCAGTCCACAGATCCCCAGTGCGCCCAACTGGCGAAATCTGCGAGTTCC	GeneID:430	NM_005170.2	2248758	178	-0.225118	0.000273926	-0.0107839	0.000116293	0.244672	0.469789	521.336	490.065
FOXD1	4280184	5	72779952	CGAGGCCAGAGGCATCGGACATCTCAGTGCTCAGGGTCATAGCTGTGGCG	GeneID:2297	NM_004472.1	72780356	404	-0.22797	6.62529e-06	-0.340692	0.116071	0.245435	0.473404	704.296	460.336
TP73	5360470	1	3597152	CGGCCCGCATGTTCCCCAGCATCCTCGGCTCCTGCCTCACTAGCTGCGGA	GeneID:7161	NT_004321.17	3597096	56	-0.228395	0.000140468	-0.0799135	0.00638618	0.627111	0.855507	321.447	318.911
FHL1	7570246	X	135056519	AAGCTCAGTGCCGGGCTCTGGTGATAACAGCGTTGTCTGCAGACAGTACG	GeneID:2273	NM_001449.3	135057346	-827	-0.228753	1.58891e-05	0.232159	0.0538978	0.126802	0.355555	1040.71	1555.6
IL13RA1	1010131	X	117745417	CGGCTCCTACGGCTCCCAAGGCTGGACACCTGGCCCACCCGCAGCTCCCG	GeneID:3597	NM_001560.2	117745587	-170	-0.228808	0.0261992	NA	NA	0.0826815	0.31149	NA	NA
CUTL2	830646	12	109956346	ATTGAAACATCGATCCCACATTGGCGGCCATCTTGGGGGCTATCGAGACG	GeneID:23316	NM_015267.1	109956212	134	-0.228916	0.000644397	-0.10137	0.0102759	0.192064	0.42098	321.985	321.281
DLG3	1780458	X	69581828	CACAAGCACCAGCACTGCTGTAAGTGCCCTGAGTGCTATGAGGTGACCCG	GeneID:1741	NM_021120.1	69581544	284	-0.229025	0.00137368	0.129611	0.0167989	0.127042	0.356067	417.949	422.731
LUC7L	7650411	16	220047	CGACCACGAGGTTGTAATCATAGAACCTAATATTAATGCCATGACTGATG	GeneID:55692	NM_201412.1	219450	-597	-0.229272	0.0008636	0.0987912	0.0097597	0.525595	0.754867	919.287	960.627
NGFRAP1	7160280	X	102518064	GATCCTGCTGCACTGGCCGCCCAAGTTGGGGGGCGAGCTCGGTGGTGACG	GeneID:27018	NM_206915.1	102517924	140	-0.231431	0.0108192	NA	NA	0.0849098	0.31634	NA	NA
HTATSF1	2120671	X	135407132	CGTCAGGAAATTACTTCTAAACTAAGCCCTGCTCAGGCCGACGCAGCCGC	GeneID:27336	NM_014500.3	135407337	-205	-0.232862	0.0301543	NA	NA	0.0724048	0.305266	NA	NA
PDZD4	780327	X	152748915	TCTCGCCGGCCAGCAACATGGGATGTAATATGTGCGTGGTCCAGAAACCG	GeneID:57595	NM_032512.2	152749197	282	-0.233733	0.00125115	NA	NA	0.093199	0.326932	NA	NA
ADAM23	1440082	2	207016620	CGCAGAGGAGTCCAGGGGTCCTCGCCGCTCCGCCAACTTGGAGCCTCCCC	GeneID:8745	NM_003812.2	207016613	7	-0.234104	3.95538e-06	-0.230357	0.0530642	0.0488244	0.282928	941.597	364.918
PLP2	6520594	X	48915243	CGAGCAAGTGAGCAGATCCTCCGAGGCACCAGGGACTCCAGCCCATGCCA	GeneID:5355	NM_002668.1	48915217	26	-0.235086	0.0229922	-0.0125181	0.000156703	0.0805231	0.315609	6603.44	8150.3
PRDX4	5550008	X	23595650	CGGCCGCCACCGAAGGCTGCTTCTGCTGCCGCTACTGCTGTTCCTGCTGC	GeneID:10549	NM_006406.1	23595566	84	-0.235287	0.0211452	NA	NA	0.0750054	0.310292	NA	NA
PDK3	6350020	X	24393817	ACCGCAGGTTTGGGGAGTCTCGCCTGCGATGAGGGTCCTGCAATGAGACG	GeneID:5165	NM_005391.1	24393475	342	-0.236612	0.00853858	-0.027181	0.000738805	0.0640221	0.300634	1057.49	783.654
FBN1	5670037	15	46724245	GTGTAGGACGCTAAAAGCACGGTAAATCCCAGGGCGATCTCCAGCAGACG	GeneID:2200	NM_000138.2	46724391	146	-0.237462	6.39083e-08	0.120407	0.0144977	0.0504997	0.287962	3185.51	3649.4
TM6SF1	840162	15	81567450	CGGCCACCGGGGTCTTCGTGCTGTCCCTCTCGGCCATCCCGGTCACCTAT	GeneID:53346	NM_023003.1	81567384	66	-0.238379	2.12612e-05	0.196531	0.0386246	0.183215	0.421594	563.098	658.93
SLC9A3	4280128	5	577269	GGGCTTCCAGGTGGTCACCTTCGAGTGGGCCCACGTGCAGGATCCCTACG	GeneID:6550	NM_004174.1	577447	178	-0.23862	1.29952e-06	-0.43243	0.186995	0.213318	0.451937	318.737	302.197
IRAK1	2030465	X	152938352	GTACGAGGTGCCGCCCTGGGTCATGTGCCGCTTCTACAAAGTGATGGACG	GeneID:3654	NM_001569.3	152938536	184	-0.240145	0.0220615	NA	NA	0.0776068	0.317751	NA	NA
SLC10A3	1690239	X	153371885	CGCCCGAGCTCTGCTAGCCACCCGTCCGACAACTTCCGGACTCCCAGGTA	GeneID:8273	NM_019848.2	153372189	304	-0.24095	0.0171816	-0.0813529	0.0066183	0.0634457	0.304395	871.615	961.827
DLX1	5560735	2	172657747	CAGCTGGCCACTCCAGCTCGAGGCTGCACGGGTCTGATTAAAGCAGTGCG	GeneID:1745	NM_178120.3	172657723	24	-0.241974	3.27993e-08	-0.111357	0.0124005	0.184671	0.426645	464.277	347.841
EPHB6	1240403	7	142263062	TCCGGGGTGGACCTGACGCTGGCGGCAGGGGCTGCTCCAGAGGTGGGGCG	GeneID:2051	NM_004445.2	142262914	148	-0.243279	1.22664e-07	-0.0971912	0.00944613	0.0193073	0.262586	443.191	397.704
XKR6	6560114	8	11096120	AGGTGTTGCAGCAGTGGCAGATGTGCATCGAGCTGCTCTCGCCGGGCTCG	GeneID:286046	NM_173683.2	11096285	165	-0.243576	7.41142e-05	NA	NA	0.0934155	0.336992	NA	NA
TSPYL2	3180541	X	53128332	CGCACCGGTAAGCAGAGCTGAGGAGACTCACGCAACCAGCTCTCCTCACC	GeneID:64061	NM_022117.1	53128287	45	-0.243646	0.0227661	NA	NA	0.0797908	0.323437	NA	NA
GPR173	4260609	X	53095229	TGACACTCCTGCTTCTGTTGCCGTGGATACAGCCGGGCTGGTCTAAATCG	GeneID:54328	NM_018969.3	53095231	-2	-0.244557	1.22664e-07	NA	NA	0.293492	0.538049	NA	NA
EFNB1	7570475	X	67965634	CGGCCAGTGCGAGCCTCACAAACCTCCCACTGCTGTCCAGCTCGCATAGA	GeneID:1947	NM_004429.3	67965556	78	-0.244673	0.0267459	0.16619	0.0276192	0.0922517	0.336925	475.046	369.316
CHST7	2510561	X	46318391	CTGCAAGTTCGCGCTGCTGTTGGTGCTGTACACGCTGGTGCTGTTGCTCG	GeneID:56548	NM_019886.2	46318136	255	-0.245166	0.0203868	-0.0283731	0.000805035	0.0778434	0.323009	1422.93	1035.49
PROK2	5420717	3	71917330	CCTAAACATCTGTACAGCAAATGATTTGCAAGTTTTCGGCGCTGAGCACG	GeneID:60675	NM_021935.2	71916902	-428	-0.245459	2.71354e-07	-0.0751286	0.0056443	0.061747	0.307206	594.489	634.046
EDA	4150202	X	68752833	TGGCAGGACAGTAGCCGCCTGTCAGAGGTCGTGAACGGCTGAGGCAGACG	GeneID:1896	NM_001399.4	68752636	197	-0.245696	0.0105585	NA	NA	0.106032	0.351728	NA	NA
TWIST1	2970615	7	19123427	TCGGCGGCTGCTGCCGGTCTGGCTCTTCCTCGCTGTTGCTCAGGCTGTCG	GeneID:7291	NT_007819.16	NA	NA	-0.246064	3.3753e-11	-0.251584	0.0632943	0.114882	0.360946	695.789	564.235
BCAP31	6330040	X	152643001	CGTGCAGGCCCCGCCGCAGCAACAGAACTCTCCCACAGCAGCCCCGGCCC	GeneID:10134	NM_005745.6	152643081	80	-0.246073	0.014834	NA	NA	0.0792469	0.32532	NA	NA
PRKCB1	1070754	16	23755069	CGCCCTCCGGCAGAAGAACGTGCATGAGGTCAAGAACCACAAATTCACCG	GeneID:5579	NM_002738.5	23754823	246	-0.246306	2.15044e-05	-0.036116	0.00130436	0.062477	0.308783	1702.13	1658.24
CHGA	5130541	14	92459644	CGCCTCCCGCCTGACCCTGCAGTGTGGCCTCCGCCTGGGACCCACAAGAC	GeneID:1113	NM_001275.2	92459245	399	-0.249676	5.13485e-08	-0.0847651	0.00718512	0.205611	0.455286	1638.72	360.848
COMP	1440386	19	18763107	CAGGCGGTGTCGGGGACCATGGCGGTGGCGGGGAGCTGGGTGGCTGCTCG	GeneID:1311	NM_000095.2	18763114	7	-0.249807	6.45338e-07	-0.0299534	0.000897206	0.256191	0.505998	1619.85	1698.89
SLC9A6	6560102	X	134895459	TTGGTTGCTCCTCGCAGTGGGCGTCTTTGACTGGGCAGGGGCTTCGGACG	GeneID:10479	NM_006359.1	134895293	166	-0.251079	0.0211449	0.326481	0.10659	0.0781492	0.329229	1206.02	1197.09
ST8SIA2	2070563	15	90738364	CGCAGACATCTCAGAGATCGAAGAAGAAATCGGGTAAATAGCTGCTCCCA	GeneID:8128	NM_006011.3	90738144	220	-0.251385	1.23395e-08	NA	NA	0.124238	0.375623	NA	NA
RUNX3	3830315	1	25128956	CGGCCGCTGTTATGCGTATTCCCGTAGACCCAAGCACCAGCCGCCGCTTC	GeneID:864	NT_004610.18	NA	NA	-0.252431	2.74892e-07	-0.0177745	0.000315934	0.0189686	0.271399	1383.22	1342.3
HOXA13	1510181	7	27205549	GGTAAGGCCCGGCTGCGTAGCCCTGGTGGTAGAAGGCGAACTCCTTAGCG	GeneID:3209	NM_000522.2	27206221	672	-0.253115	4.79898e-06	-0.298103	0.0888653	0.203709	0.456823	316.492	305.821
HAS1	290008	19	56919860	CGCAGACCCACGTCAGTTAGGCGCTGAATGGACAGATGTTCACTCACAGC	GeneID:3036	NM_001523.1	56919033	-827	-0.253205	1.16004e-05	0.00988626	9.77381e-05	0.446809	0.700015	393.466	375.586
MSC	2230093	8	72919210	GGTTTGTTCCAAGGAGTACAGATAGCCTTTTCAAAAGGCGCAGCTTACCG	GeneID:9242	NM_005098.2	72919177	-33	-0.253305	1.92033e-08	-0.193699	0.0375195	0.218082	0.471386	1594.92	1099.1
AJAP1	2850037	1	4615380	CGCTCACCTGAGTCCTAAAAGCTGTTGAATCCACATGGTCACGTTTCGGG	GeneID:55966	NM_018836.2	4614965	415	-0.25612	2.40313e-05	NA	NA	0.223027	0.479146	NA	NA
AFF2	3440528	X	147389745	CGTGCCTGCTCCATGTCGCGGCTTCTAGCTGTCCAGGCTCCGCCCCCTGT	GeneID:2334	NM_002025.1	147389831	-86	-0.261818	0.000367054	NA	NA	0.0696485	0.331467	NA	NA
TWIST1	2600364	7	19123075	GTCTGAATCTTGCTCAGCTTGTCCGAGGGCAGCGTGGGGATGATCTTCCG	GeneID:7291	NM_000474.3	19123820	745	-0.262549	1.52876e-11	-0.205912	0.0424	0.111743	0.374292	695.789	564.235
TP73	4610521	1	3596970	CGCCGGTCAGCGCCGGCTCCATAATTAAACCCACCAGGGCTCCTTCCGAG	GeneID:7161	NT_004321.17	3597096	-126	-0.26336	0.000107032	-0.11445	0.0130987	0.647325	0.910685	321.447	318.911
RUNX3	2450594	1	25128425	CGCCCCAAAACCCAGGTGGAGCGGGGCAACCCCGTTAAAAGTCATTCCTG	GeneID:864	NT_004610.18	NA	NA	-0.263739	3.66176e-05	-0.0863912	0.00746344	0.113724	0.377463	1383.22	1342.3
EMD	270673	X	153261050	CGCAGATCTTTCGGATACCGAGCTGACCACCTTGCTGCGCCGGTACAACA	GeneID:2010	NM_000117.1	153260981	69	-0.264805	0.0217955	NA	NA	0.075693	0.340498	NA	NA
MAGED4	2710692	X	51828986	AGCAGTAGGCGAGGGCGCGGCTGCGGGGTTCCTGGTGCTGAGGACGGACG	GeneID:81557	NM_030801.2	51829108	122	-0.264814	0.000237135	-0.246461	0.060743	0.0642645	0.329078	2073.2	1297.78
EMILIN2	3460689	18	2837309	CGCCAGGAACAAGTAAGTGCGCGCCCCTTGGCTGGCCCCAAACCGCCTAC	GeneID:84034	NM_032048.2	2837028	281	-0.266998	1.02376e-09	0.138195	0.0190979	0.0556616	0.322659	1640.25	1917.44
SYN1	4610435	X	47364606	CGCAGGGCCCTCTGCAGATACTCGGTTTGTAGTGTTGATATTCAACTCAG	GeneID:6853	NM_133499.1	47364201	-405	-0.267025	4.1406e-05	-0.207925	0.0432329	0.427568	0.694593	299.874	292.257
NLGN3	4920504	X	70281268	CGGGCGCGCACACACACCTCAGATTGCAAGCTATCAGACAGGTGATCTTC	GeneID:54413	NM_018977.2	70281436	-168	-0.274048	2.67053e-07	0.0697598	0.00486644	0.310987	0.585036	302.636	309.929
HRH3	1440180	20	60228263	GTTCTGGGTGCGGAGGCTCGAGTCGGCCACGAAGGCGAGCATGACCAGCG	GeneID:11255	NM_007232.1	60228718	455	-0.280892	1.62594e-09	-0.0898019	0.00806438	0.105032	0.385924	404.748	390.706
BEX1	2650026	X	102205776	CGCAGCCTTCGGTGCAGTCGTCACTCGTGTCTCGCTACCAGCTCCCCGCT	GeneID:55859	NM_018476.3	102205824	48	-0.28376	0.000210187	-0.227802	0.051894	0.242513	0.526273	2527.35	396.961
CNKSR2	6650154	X	21302909	ACCTGAGAGCAGCTCGGGCTGCTGAGTTCGTTTTGTGTCTGAGCTCTGCG	GeneID:22866	NM_014927.2	21302901	8	-0.2862	6.35802e-05	NA	NA	0.0821607	0.368361	NA	NA
VAV3	6370091	1	108308991	GGTCACCCGGTGGTTGGTGGGCAGCACCTTGCAATGGATGAGCCACTGCG	GeneID:10451	NM_006113.3	108309061	70	-0.291768	1.66312e-08	-0.334365	0.1118	0.060988	0.352756	1293.21	706.787
RAB33A	2320072	X	129133810	CGTGCAGATTCGCATCTTCAAAATAATCGTGATTGGGGACTCCAACGTGG	GeneID:9363	NM_004794.2	129133454	356	-0.293806	0.000329921	-0.127479	0.0162508	0.13177	0.425576	438.381	444.53
RIMS4	6400739	20	42872279	TGCGTCCTCGTCGTCGAAGGAGTTCATGCACGGGAAGTAGATGGCGAGCG	GeneID:140730	NM_182970.2	42872326	47	-0.300805	1.5281e-07	0.0608077	0.00369757	0.0907121	0.391518	355.369	357.857
KCNH4	5270121	17	37586484	GATGGTGTCCAGGAAGGTGTTTTGCGGGGCCAGCAACCCCTTCATGACCG	GeneID:23415	NM_012285.1	37586822	338	-0.315135	8.24981e-09	0.000529106	2.79953e-07	0.0865008	0.401636	349.889	339.834
TMSL8	1510360	X	101658281	AGGCCGCAGGTCCTCACCTGAAAGCTTGAAGACTCGTGAAAGGCTGTTCG	GeneID:11013	NM_021992.2	101658355	74	-0.315698	0.000245805	NA	NA	0.174184	0.489882	NA	NA
RAB33A	4780647	X	129132717	TGCGGCAGCCAATAGGAGCCGCTCTCCTGAACATTCAGAGGATGGGTGCG	GeneID:9363	NM_004794.2	129133454	-737	-0.318364	0.000273274	0.0744793	0.00554716	0.0795575	0.397921	438.381	444.53
GRASP	2100706	12	50687174	TGGGGGCCCAGGGGTGGCGGCTGCGGCAGGGGGTCCCGGGGTCGGGACCG	GeneID:160622	NM_181711.1	50687015	159	-0.32061	3.74948e-09	-0.113996	0.012995	0.120229	0.440839	822.569	697.922
SYN1	6420491	X	47363992	CGCTGCAGGTCTGTCATGTACCCATTTGGCAGATTGGCCATAAAGTTGCT	GeneID:6853	NM_133499.1	47364201	209	-0.347705	1.45986e-06	-0.0996558	0.00993127	0.0881827	0.435888	299.874	292.257
